# Supplementary material for: Knowledge syntheses in medical education: Meta-research examining author gender, geographic location, and institutional affiliation
Source: PLoS One. 2021 Oct 26;16(10):e0258925. doi: 10.1371/journal.pone.0258925 (PMC8547645; doi:10.1371/journal.pone.0258925)
Supplement: S3 Appendix — (XLSX) [file pone.0258925.s003.xlsx]

## Sheet: KS_1stAuth_NameCleanUp
doi	pmid	all_au_abbr	all_au_full (green indicates name that needs verification)
10.1097/00001888-199902000-00016	10065058	Maudsley, G.	Maudsley, Gillian
10.1097/00001888-199906000-00017	10386099	Green, M. L.	Green, Michael
10.1046/j.1365-2923.1999.00519.x	10476016	Hulsman, R. L.|Ros, W. F. G.|Winnubst, J. A. M.|Bensing, J. M.	Hulsman, Robert L.|Ros, Wyland F. G.|Winnubst, Jacques A. M.|Bensing, Jozien M.
10.1046/j.1365-2923.2000.00428.x	10607280	Maudsley, G.|Strivens, J.	Maudsley, Gillian|Strivens, Janet
10.1046/j.1365-2923.2000.00574.x	10652064	Taylor, R.|Reeves, B.|Ewings, P.|Binns, S.|Keast, J.|Mears, R.	Taylor, Rodob|Reeves, Barnaby|Ewings, Paul|Binns, Sarah|Keast, John|Mears, Rebecca
10.1097/00001888-200003000-00017	10724315	Colliver, J. A.	Colliver, Jerry A.
10.1097/00001888-200006000-00006	10875502	Bland, C. J.|Starnaman, S.|Wersal, L.|Moorhead-Rosenberg, L.|Zonia, S.|Henry, R.	Bland, Carole J.|Starnaman, Sandra|Wersal, Lisa|Moorhead-Rosenberg, Lenn|Zonia, Susan|Henry, Rebecca
10.1097/00001888-200007000-00023	10926029	Shapiro, S. L.|Shapiro, D. E.|Schwartz, G. E. R.	Shapiro, Shauna L.|Shapiro, Daniel E.|Schwartz, Gary E. R.
10.1097/00001888-200007001-00010	10926043	Cheng, T. L.|Greenberg, L.|Loeser, H.|Keller, D.	Cheng, Tina L.|Greenberg, Larrie|Loeser, Helen|Keller, David
10.1046/j.1365-2923.2000.00758.x	11012933	Kilminster, S. M.|Jolly, B. C.	Kilminster, Sue M.|Jolly, Brian. C.
10.1046/j.1365-2923.2000.00779.x	11012935	Spencer, J.|Blackmore, D.|Heard, S.|McCrorie, P.|McHaffie, D.|Scherpbier, A. J.|Sen Gupta, T.|Singh, K.|Southgate, L.	Spencer, John|Blackmore, David|Heard, Sam|McCrorie, Peter|McHaffie, David|Scherpbier, Albert J.|Sen Gupta, Tarun|Singh, Kuldip|Southgate, Lesley
10.1046/j.1365-2923.2000.00754.x	11012938	Snell, L.|Tallett, S.|Haist, S.|Hays, R.|Norcini, J. J.|Prince, K.|Rothman, A.|Rowe, R.	Snell, Linda|Tallett, Susan|Haist, Steven|Hays, Richard|Norcini, John J.|Prince, Katinka|Rothman, Arthur|Rowe, Richard
10.1046/j.1365-2923.2000.00757.x		Murray, E.|Gruppen, L. D.|Catton, P.|Hays, R.|Woolliscroft, J. O.	Murray, Elizabeth|Gruppen, Larry D.|Catton, Pamela|Hays, Richard|Woolliscroft, James O.
10.1097/00001888-200010001-00002	11031158	Amin, Z.|Guajardo, J.|Wisniewski, W.|Bordage, G.|Tekian, A.|Niederman, L. G.	Amin, Zubair|Guajardo, Jesus|Wisniewski, Wlodzimierz|Bordage, Georges|Tekian, Ara|Niederman, Leo G.
10.1097/00001888-200011000-00022	11078676	Gorter, S.|Rethans, J. J.|Scherpbier, A. J.|van der Heijde, D.|Houben, H.|van der Vleuten, C.|van der Linden, S.	Gorter, Simone|Rethans, Jan-Joost|Scherpbier, Albert J.|van der Heijde, Desiree|Houben, Harry|van der Vleuten, Cees P. M.|van der Linden, Sjef
10.1207/S15328015TLM1201_6	11228865	Tekian, A.	Tekian, Ara
10.1207/S15328015TLM1201_8	11228868	Hitchcock, M. A.|Mylona, Z. H.	Hitchcock, Maurice A.|Mylona, Zoi-Helen
10.1207/S15328015TLM1302_7	11302032	Reed, V. A.|Jernstedt, G. C.|Reber, E. S.	Reed, Virginia A.|Jernstedt, G. Christian|Reber, Emily S.
10.1046/j.1365-2923.2001.00910.x	11318995	Prystowsky, J. B.|Bordage, G.	Prystowsky, Jay B.|Bordage, Georges
10.1097/00001888-200105000-00007	11346513	Miller, N. S.|Sheppard, L. M.|Colenda, C. C.|Magen, J.	Miller, Norman S.|Sheppard, Lorinda M.|Colenda, Christopher C.|Magen, Jed
10.1023/A:1011489618208	11435766	Salvatori, P.	Salvatori, Penny
10.1023/A:1009875017951	11486138	Lavin, M. A.|Ruebling, I.|Banks, R.|Block, L.|Counte, M.|Furman, G.|Miller, P.|Reese, C.|Viehmann, V.|Holt, J.	Lavin, Mary Ann|Ruebling, Irma|Banks, R.|Block, L.|Counte, Michael|Furman, Gail|Miller, P.|Reese, Charlotte|Viehmann, V.|Holt, J.
10.1046/j.1365-2923.2001.01003.x	11555223	Lester, H.|Tritter, J. Q.	Lester, Helen|Tritter, Jonathan Q.
10.1046/j.1365-2923.2001.00919.x	11555225	Hall, P.|Weaver, L.	Hall, Pippa|Weaver, Lynda
10.1002/chp.1340210303	11563218	Gilman, S. C. |Turner, J. W.	Gilman, Stuart C.|Turner, Jeanine W.
10.1002/chp.1340210408	11803769	Lombardo, P. A.	Lombardo, Paul A.
10.1046/j.1365-2923.2002.01120.x	11849527	Hutchinson, L.|Aitken, P|Hayes, T.	Hutchinson, Linda|Aitken, Peter|Hayes, Tom
10.1046/j.1365-2923.2002.01140.x	11879511	Hall, K. H.	Hall, Katherine H.
10.1097/00001888-200203000-00016	11891165	Campos-Outcalt, D.|Lundy, M.|Senf, J.	Campos-Outcalt, Doug|Lundy, Michele|Senf, Janet
10.1046/j.1365-2923.2002.01170.x	11940175	Rolfe, I. E.|Sanson-Fisher, R. W.	Rolfe, Isobel|Sanson-Fisher, R. W.
10.1002/chp.1340220103	12004636	Tu, K. |Davis, D.	Tu, Karen |Davis, Dave
10.1097/00001888-200205000-00003	12010689	Carraccio, C.|Wolfsthal, S. D.|Englander, R.|Ferentz, K.|Martin, C.	Carraccio, Carol|Wolfsthal, Susan D.|Englander, Robert|Ferentz, Kevin|Martin, Christine
10.1046/j.1365-2923.2002.01229.x	12047669	Rutter, H.|Herzberg, J.|Paice, E.	Rutter, Harry|Herzberg, Joe|Paice, Elisabeth
10.1097/00001888-200206000-00006	12063194	Arnold, L.	Arnold, Louise
10.1097/00001888-200206000-00011	12063199	Sharp, L. K.|Bashook, P. G.|Lipsky, M. S.|Horowitz, S. D.|Miller, S. H.	Sharp, Lisa K.|Bashook, Philip G.|Lipsky, Martin S.|Horowitz, Sheldon D.|Miller, Stephen H.
10.1080/01421590120075670	12098365	Ebbert, J. O.|Montori, V. M.|Schultz, H. J.	Ebbert, Jon O.|Montori, Victor M.|Schultz, Henry J.
10.1080/01421590220125277	12098437	Dolmans, D. H. J. M.|Gijselaers, W. H.|Moust, J. H. C.|de Grave, W. S.|Wolfhagen, I. H.|van der Vleuten, C.	Dolmans, Diana H. J. M.|Gijselaers, Wim H.|Moust, Jos H. C.|de Grave, Willem S.|Wolfhagen, Ineke H.|van der Vleuten, Cees P. M.
10.1097/00001888-200207000-00006	12114139	Bowen, J. L.|Irby, D. M.	Bowen, Judith L.|Irby, David M.
10.1097/00001888-200207000-00008	12114141	Ogrinc, G.|Mutha, S.|Irby, D. M.	Ogrinc, Gregory|Mutha, Sunita|Irby, David M.
10.1097/00001888-200208000-00008	12176692	Brooks, R. G.|Walsh, M.|Mardon, R. E.|Lewis, Marie|Clawson, A.	Brooks, Robert G.|Walsh, Michael|Mardon, Russell E.|Lewis, Marie|Clawson, Art
10.1097/00001888-200210000-00009	12377672	Graber, M.|Gordon, R.|Franklin, N.	Graber, Mark|Gordon, Ruthanna|Franklin, Nancy
10.1097/00001888-200210001-00002	12377689	Eva, K. W.	Eva, Kevin W.
10.1097/00001888-200210001-00028	12377715	Chumley-Jones, H. S.|Dobbie, A.|Alford, C. L.	Chumley-Jones, Heidi S.|Dobbie, Alison|Alford, Cynthia L.
10.1046/j.1365-2923.2002.01331.x	12406260	Cegala, D. J.|Broz, S. L.	Cegala, Donald J.|Broz, Stefne L.
10.1002/chp.1340220406	12613057	Gagliardi, A. R.	Gagliardi, Anna R.
10.1002/chp.1340220408	12613059	Grimshaw, J. M.|Eccles, M. P.|Walker, A. E. |Thomas, R. E.	Grimshaw, Jeremy M.|Eccles, Martin P.|Walker, Anne E.|Thomas, Ruth E.
10.1097/00001888-200303000-00023	12634222	Thompson, M. J.|Huntington, M. K.|Hunt, D. D.|Pinsky, L. E.|Brodie, J. J.	Thompson, Matthew J.|Huntington, Mark K.|Hunt, D. Dan|Pinsky, Linda E.|Brodie, Jonathon J.
10.1097/00001888-200304000-00021	12691977	Finch, S. J.	Finch, Susan J.
10.1002/chp.1340230103	12739254	Lockyer, J.	Lockyer, Jocelyn
10.1097/00001888-200307000-00019	12857698	Ogrinc, G.|Headrick, L. A.|Mutha, S.|Coleman, M. T.|O'Donnell, J.|Miles, P. V.	Ogrinc, Gregory|Headrick, Linda A.|Mutha, Sunita|Coleman, Mary T.|O'Donnell, Joseph|Miles, Paul V.
10.1080/0142159031000136815	12893544	Haig, A.|Dozier, M.	Haig, Alex|Dozier, Marshall
10.1046/j.1365-2923.2003.01631.x	12974846	Scallan, S.	Scallan, Samantha
10.1097/00001888-200309000-00022	14507629	Boex, J. R.|Leahy, P. J.	Boex, James R.|Leahy, Peter J.
10.1080/01421590310001608667	14522667	Haig, A.|Dozier, M.	Haig, Alex|Dozier, Marshall
10.1002/chp.1340230303	14528783	Eva, K. W.	Eva, Kevin W.
10.1002/chp.1340230305	14528785	Robertson, M. K. |Umble, K. E. |Cervero, R. M.	Robertson, Mary Kathryn |Umble, Karl E.|Cervero, Ronald M.
10.1097/00001888-200310001-00002	14557080	Mutchnick, I. S.|Moyer, C. A.|Stern, D. T.	Mutchnick, Ian S.|Moyer, Cheryl A.|Stern, David T.
10.1207/S15328015TLM1504_11	14612262	Williams, R. G.|Klamen, D. A.|McGaghie, W. C.	Williams, Reed G.|Klamen, Debra A.|McGaghie, William C.
10.1046/j.1365-2923.2003.01681.x	14629414	Mattick, K.|Bligh, J.	Mattick, Karen|Bligh, John
10.1186/1472-6920-4-1	14713320	Epstein, R. J.	Epstein, Richard J.
10.1080/0142159021000061468	14741863	Coomarasamy, A.|Taylor, R|Khan, K. S.	Coomarasamy, Aravinthan|Taylor, Rod|Khan, Khalid S.
10.1097/00001888-200402000-00002	14744709	Rosenbaum, M. E.|Ferguson, K. J.|Lobas, J. G.	Rosenbaum, Marcy E.|Ferguson, Kristi J.|Lobas, Jeffrey G.
10.1111/j.1365-2923.2004.01775.x	14996340	Marshall, R.|Cartwright, N.|Mattick, K.	Marshall, Robert|Cartwright, Nicola|Mattick, Karen
10.1002/chp.1340240105	15069909	Wutoh, R. |Boren, S. A. |Balas, E. A.	Wutoh, Rita |Boren, Suzanne A.|Balas, E. Andrew
10.1080/01421590410001696434	15203852	Lynch, D. C.|Surdyk, P. M.|Eiser, A. R.	Lynch, Dierdre C.|Surdyk, Patricia M.|Eiser, Arnold R.
10.1207/s15328015tlm1602_14	15294461	McGaghie, W. C.|Downing, S. M.|Kubilius, R.	McGaghie, William C.|Downing, Steven M.|Kubilius, Ramune
10.1097/00001888-200410000-00008	15383349	Regehr, G.	Regehr, Glenn
10.1002/chp.1340240308	15490549	Cobb, S. C.	Cobb, Susan C.
10.1111/j.1365-2929.2004.01972.x	15612906	Eva, K. W.	Eva, Kevin W.
10.1002/chp.1340240506	15712775	Grimshaw, J. M.|Eccles, M. P.|Tetroe, J.	Grimshaw, Jeremy M.|Eccles, Martin P.|Tetroe, Jacqueline
10.1097/00001888-200503000-00012	15734809	Cook, D. A.	Cook, David A.
10.1080/01421590400016324	15763868	Dogra, N.|Karnik, N.	Dogra, Nisha|Karnik, Naranjan
10.1080/01421590400019575	15763870	Lloyd-Williams, M.|MacLeod, R. D.	Lloyd-Williams, Mari|MacLeod, Rod D.
10.1080/01421590400013495	15763874	McCoubrie, P.	McCoubrie, Paul
10.1097/00001888-200504000-00014	15793022	Veloski, J. J.|Fields, S. K.|Boex, J. R.|Blank, L. L.	Veloski, J. Jon|Fields, Sylvia K.|Boex, James R.|Blank, Linda L.
10.1111/j.1365-2929.2005.02127.x	15813765	Norman, G. R.	Norman, Geoff R.
10.1097/00001888-200505000-00012	15851459	Kupersmith, J.	Kupersmith, Joel
10.1111/j.1365-2929.2005.02173.x	15910431	Curran, V. R.|Fleet, L.	Curran, Vernon R.|Fleet, Lisa
10.1097/00001888-200506000-00013	15917363	Price, E. G.|Beach, M. C.|Gary, T. L.|Robinson, K. A.|Gozu, A.|Palacio, A.|Smarth, C.|Jenckes, M.|Feuerstein, C.|Bass, E. B.|Powe, N. R.|Cooper, L. A.	Price, Eboni G.|Beach, Mary Catherine|Gary, Tiffany L.|Robinson, Karen A.|Gozu, Aysegul|Palacio, Ana|Smarth, Carole|Jenckes, Mollie|Feuerstein, Carolyn|Bass, Eric B.|Powe, Neil R.|Cooper, Lisa A.
10.1097/00001888-200507000-00004	15980078	Gorman, T. E.|Ahern, S. P.|Wiseman, J.|Skrobik, Y.	Gorman, Todd E.|Ahern, Stephane P.|Wiseman, Jeffrey|Skrobik, Yoanna
10.1080/01421590400029558	16011951	Bellamy, R.	Bellamy, Richard
10.1080/01421590500046924	16147767	Issenberg, S. B.|McGaghie, W. C.|Petrusa, E. R.|Gordon, D. L.|Scalese, R. J.	Issenberg, S. Barry|McGaghie, William C.|Petrusa, Emil R.|Gordon, David L.|Scalese, Ross J.
10.1097/00001888-200510001-00028	16199447	Kennedy, T. J. T.|Regehr, G.|Baker, G. R.|Lingard, L. A.	Kennedy, Tara J. T.|Regehr, Glenn|Baker, G. Ross|Lingard, Lorelei A.
10.1097/00001888-200512000-00020	16306292	Eckles, R. E.|Meslin, E. M.|Gaffney, M.|Helft, P. R.	Eckles, Rachael E.|Meslin, Eric M.|Gaffney, Margaret|Helft, Paul R.
10.1080/01421590500156228	16332556	Rogers, J.	Rogers, John
10.1080/01421590500315170	16451888	Cohen, R.|Murnaghan, L|Collins, J.|Pratt, D.	Cohen, Richard|Murnaghan, Lucas|Collins, John|Pratt, Dan
10.1097/00001888-200603000-00003	16501261	Grunwald, T.|Corsbie-Massay, C.	Grunwald, TIffany|Corsbie-Massay, Charisse
10.1002/chp.50	16557506	Zwarenstein, M.|Reeves, S.	Zwarenstein, Merrick|Reeves, Scott
10.1097/00001888-200604000-00009	16565188	Dyrbye, L. N.|Thomas, M. R.|Shanafelt, T. D.	Dyrbye, Liselotte N.|Thomas, Matthew R.|Shanafelt, Tait D.
10.1207/s15328015tlm1802_11	16626275	Denton, G. D.|Demott, C|Pangaro, L. N.|Hemmer, P. A.	Denton, Gerald D.|DeMott, Chad|Pangaro, Louis N.|Hemmer, Paul A.
10.1080/01421590500410971	16627313	Dornan, T.|Littlewood, S.|Margolis, S. A.|Scherpbier, A. J.|Spencer, J.|Ypinazar, V.	Dornan, Tim|Littlewood, Sonia|Margolis, Stephen A.|Scherpbier, Albert J.|Spencer, John|Ypinazar, Valmae
10.1080/01421590500441927	16627322	Valcke, M.|de Wever, B.	Valcke, Martin|de Wever, Bram
10.1080/01421590600617509	16707289	Stewart, R.|Oliver, S.	Stewart, Ruth|Oliver, Sandy
10.1080/01421590600622723	16707291	Hamdy, H.|Prasad, K.|Anderson, B.|Scherpbier, A. J.|Williams, R. G.|Zwierstra, R.|Cuddihy, H.	Hamdy, Hossam|Prasad, Kameshwar|Anderson, Brownwell|Scherpbier, Albert J.|Williams, Reed G.|Zwierstra, Rein|Cuddihy, Helen
10.1080/01421590600622665	16707292	Veloski, J. J.|Boex, J. R.|Grasberger, M J.|Evans, Adam|Wolfson, D. B.	Veloski, Jon J.|Boex, James R.|Grasberger, Margaret J.|Evans, Adam|Wolfson, Daniel B.
10.1097/01.ACM.0000225247.84379.9c	16723838	Patterson, D. G.|Carline, J. D.	Patterson, Davis G.|Carline, Jan D.
10.1080/01421590500271282	16753718	Goldie, J.	Goldie, John
10.1080/01421590500313043	16753724	Buddeberg-Fischer, B.|Herta, K. D.	Buddeberg-Fischer, Barbara|Herta, Katja-Daniela
10.1080/01421590600603418	16807172	Goho, J.|Blackman, A.	Goho, James|Blackman, Ashley
10.1111/j.1365-2929.2006.02528.x	16869926	McGaghie, W. C.|Issenberg, S. B.|Petrusa, E. R.|Scalese, R. J.	McGaghie, William C.|Issenberg, S. Barry|Petrusa, Emil R.|Scalese, Ross J.
10.1111/j.1365-2929.2006.02544.x	16925637	Kim, Sara|Phillips, W. R.|Pinsky, L. E.|Brock, D.|Phillips, K.|Keary, J.	Kim, Sara|Phillips, William R.|Pinsky, Linda E.|Brock, Doug|Phillips, Kathryn|Keary, Jane
10.1007/s10459-006-9012-8	16953462	Dolmans, D. H. J. M.|Schmidt, H. G.	Dolmans, Diana H. J. M.|Schmidt, Henk G.
10.1002/chp.77	16986154	Maskerine, C.|Loeb, M.	Maskerine, Courtney|Loeb, Mark
10.1097/00001888-200610001-00032	17001123	Kuper, A.	Kuper, Ayelet
10.1080/01421590600902976	17074699	Steinert, Y.|Mann, K. V.|Centeno, A.|Dolmans, D. H. J. M.|Spencer, J.|Gelula, M.|Prideaux, D.	Steinert, Yvonne|Mann, Karen V.|Centeno, Angel|Dolmans, Diana H. J. M.|Spencer, John|Gelula, Mark|Prideaux, David
10.1186/1472-6920-6-59	17173690	Khan, K. S.|Coomarasamy, A.	Khan, Khalid S.|Coomarasamy, Aravinthan
10.1097/01.ACM.0000249878.25186.b7	17198300	Donnon, T. |Paolucci, E. O.|Violato, C.	Donnon, Tyrone|Paolucci, Elizabeth O.|Violato, Claudio
10.1111/j.1365-2929.2006.02625.x	17209888	Winkelmann, A.	Winkelmann, Andreas
10.1111/j.1365-2929.2006.02645.x	17209891	Kilminster, S. M.|Downes, J.|Gough, B.|Murdoch-Eaton, Deborah|Roberts, T. E.	Kilminster, Sue M.|Downes, Julia|Gough, Brendan|Murdoch-Eaton, Deborah|Roberts, Trudie E.
10.1002/chp.88	17385735	Mansouri, M.|Lockyer, J.	Mansouri, Maliheh|Lockyer, Jocelyn
10.1002/chp.89	17385741	Tian, J.|Atkinson, N. L.|Portnoy, B.|Gold, R. S.	Tian, Jing|Atkinson, Nancy L.|Portnoy, Barry|Gold, Robert S.
10.1111/j.1365-2929.2006.02689.x	17518833	Rethans, J. J.|Gorter, S.|Bokken, L.|Morrison, L.	Rethans, Jan Joost|Gorter, Simone|Bokken, Lonneke|Morrison, Linda
10.1097/ACM.0b013e3180555a2d	17525538	Kumas-Tan, Z.|Beagan, B.|Loppie, C.|MacLeod, A.|Frank, B.	Kumas-Tan, Zofia|Beagan, Brenda|Loppie, Charlotte|MacLeod, Anna|Frank, Blye
10.1080/10401330701333654	17564547	Gozu, A.|Beach, M. C.|Price, E. G.|Gary, T. L.|Robinson, K. A.|Palacio, A.|Smarth, C.|Jenckes, M.|Feuerstein, C.|Bass, E. B.|Powe, N. R.|Cooper, L. A.	Gozu, Aysegul|Beach, Mary Catherine|Price, Eboni G.|Gary, Tiffany L.|Robinson, Karen A.|Palacio, Ana|Smarth, Carole|Jenckes, Mollie|Feuerstein, Carolyn|Bass, Eric B.|Powe, Neil R.|Cooper, Lisa A.
10.1002/chp.106	17576625	Cochrane, L. J.|Olson, C. A.|Murray, S.|Dupuis, M.|Tooman, T.|Hayes, S.	Cochrane, Lorna J.|Olson, Curtis A.|Murray, Suzanne|Dupuis, Martin|Tooman, Tricia|Hayes, Sean
10.1186/1472-6920-7-17	17577408	Rosas-Blum, E. |Shirsat, P. |Leiner, M.	Rosas-Blum, Eduardo |Shirsat, Pratibha |Leiner, Marie
10.1080/01421590600834286	17594544	Wood, L. |Hassell, A. B.|Whitehouse, A. |Bullock, A. |Wall, D.	Wood, Laurence |Hassell, Andrew B.|Whitehouse, Andrew |Bullock, Alison |Wall, David
10.1080/01421590601028854	17594549	Cook, D. A.	Cook, David A.
10.1186/1472-6920-7-24	17651477	Hemmerdinger, J. M.|Stoddart, S. D. |Lilford, R. J.	Hemmerdinger, Joanne M.|Stoddart, Samuel D.|Lilford, Richard J.
10.1111/j.1365-2923.2007.02777.x	17661881	Cook, D. A.|Beckman, T. J.|Bordage, G.	Cook, David A.|Beckman, Thomas J.|Bordage, Georges
10.1111/j.1365-2923.2007.02797.x	17661887	Prins, J. T.|Gazendam-Donofrio, S. M.|Tubben, B. J.|van der Heijden, F. M. M. A.|de Wiel, H.|Hoekstra-Weebers, J. E. H. M.	Prins, Jelle T.|Gazendam-Donofrio, Stacey M.|Tubben, Ben J.|van der Heijden, Frank M. M. A.|de Wiel, Harry|Hoekstra-Weebers, Josette E. H. M.
10.1111/j.1365-2923.2007.02804.x	17661891	Jha, V.|Bekker, H. L.|Duffy, S. R. G.|Roberts, T. E.	Jha, Vikram|Bekker, Hilary L.|Duffy, Sean R. G.|Roberts, Trudie E.
10.1111/j.1365-2923.2007.02821.x	17696985	Lynagh, M.|Burton, R.|Sanson-Fisher, R. W.	Lynagh, Marita|Burton, Robert|Sanson-Fisher, Rob W.
10.1111/j.1365-2923.2007.02835.x	17822414	Satterfield, J. M.|Hughes, E.	Satterfield, Jason M.|Hughes, Ellen
10.1080/01421590701477449	17922358	Dandavino, M.|Snell, L.|Wiseman, J.	Dandavino, Mylene|Snell, Linda|Wiseman, Jeffrey
10.1111/j.1365-2923.2007.02897.x	17973764	Overeem, K.|Faber, M. J.|Arah, O. A.|Elwyn, G.|Lombarts, K. M. J. M. H.|Wollersheim, H. C.|Grol, R. P. T. M.	Overeem, Karlijn| Faber, Marjan J.|Arah, Onvebuchi A.|Elwyn, Glyn|Lombarts, Kiki M. J. M. H.|Wollersheim, Hub C.|Grol, Richard P. T. M.
10.1111/j.1365-2923.2007.02861.x	17973768	Cook, D. A.|Beckman, T. J.|Bordage, G.	Cook, David A.|Beckman, Thomas J.|Bordage, Georges
10.1111/j.1365-2923.2007.02915.x	18004989	Schmidt, H. G.|Rikers, R. M. J. P.	Schmidt, Henk G.|Rikers, Remy M. J. P.
10.1111/j.1365-2923.2007.02914.x	18004990	Norman, G. R.|Young, M.|Brooks, L.	Norman, Geoff R.|Young, Meredith|Brooks, Lee
10.1007/s10459-007-9090-2	18034364	Mann, K. V.|Gordon, J.|MacLeod, A.	Mann, Karen V.|Gordon, Jill|MacLeod, Anna
10.1111/j.1365-2923.2007.02944.x	18045373	Driessen, E.|van Tartwijk, J.|van der Vleuten, C.|Wass, V.	Driessen, Erik|van Tartwijk, Jan|van der Vleuten, Cees P. M.|Wass, Val
10.1002/chp.133	18085577	Kristofco, R. E.|Lorenzi, N. M.	Kristofco, Robert E.|Lorenzi, Nancy M.
10.1080/01421590701775453	18158655	Norcini, J. J.|Burch, V.	Norcini, John J.|Burch, Vanessa
10.1080/01421590701749813	18158669	Bochennek, K.|Wittekindt, B.|Thomas, S. Y. Z.	Bochennek, Konrad|Wittekindt, Boris|Thomas, Stefanie-Yvonne Z.
10.1111/j.1365-2923.2007.02978.x	18179443	Barton, J. R.	Barton, John Roger
10.1111/j.1365-2923.2007.02974.x	18194162	Cook, D. A.|Bordage, G.|Schmidt, H. G.	Cook, David A.|Bordage, Georges|Schmidt, Henk G.
10.1007/s10459-007-9095-x	18214705	Davoudi, M.|Colt, H. G.	Davoudi, Mohsen|Colt, Henri G.
10.1007/s10459-007-9091-1	18214707	Patel, V. L.|Yoskowitz, N. A.|Arocha, J. F.	Patel, Vimla L.|Yoskowitz, Nicole A.|Arocha, Jose F.
10.1111/j.1365-2923.2007.02973.x	18230092	van de Ridder, J. M. M.|Stokking, K. M.|McGaghie, W. C.|Ten Cate, O. T. J.	van de Ridder, J. M. Monica|Stokking, Karel M.|McGaghie, William C.|Ten Cate, Olle Th J.
10.1080/01421590701682576	18236271	Hammick, M.|Freeth, D.|Koppel, I.|Reeves, S.|Barr, H.	Hammick, Marilyn|Freeth, D.|Koppel, I.|Reeves, Scott|Barr, Hugh
10.1007/s10459-008-9101-y	18274876	Custers, E. J. F. M.	Custers, Eugene J. F. M.
10.1111/j.1365-2923.2007.02998.x	18275418	Montague, B. T.|Fortin, A. H.|Rosenbaum, J.	Montague, Brian T.|Fortin, Auguste H.|Rosenbaum, Julie
10.1111/j.1365-2923.2007.02999.x	18298448	Howley, L.|Hauer, K. E.|Perkowski, L.|Clifton, M.|McNaughton, N.	Howley, Lisa|Szauter, Karen|Perkowski, Linda|Clifton, Maurice|McNaughton, Nancy
10.1097/ACM.0b013e318163789b	18316867	Rabinowitz, H. K.|Diamond, J. J.|Markham, F. W.|Wortman, J. R.	Rabinowitz, Howard K.|Diamond, James J.|Markham, Fred W.|Wortman, Jeremy R.
10.1097/ACM.0b013e3181637925	18316877	Ratanawongsa, N.|Thomas, P. A.|Marinopoulos, S. S.|Dorman, T.|Wilson, L. M.|Ashar, B. H.|Magaziner, J. L.|Miller, R. G.|Prokopowicz, G. P.|Qayyum, R.|Bass, E. B.	Ratanawongsa, Neda|Thomas, Patricia A.|Marinopoulos, Spyridon S.|Dorman, Todd|Wilson, Lisa M.|Ashar, Bimal H.|Magaziner, Jeffrey L.|Miller, Redonda G.|Prokopowicz, Gregory P.|Qayyum, Rehan|Bass, Eric B.
10.1111/j.1365-2923.2007.02970.x	18338987	McKinley, R. K.|Strand, J.|Ward, L.|Gray, T.|Alun-Jones, T.|Miller, H.	McKinley, Robert K.|Strand, Janice|Ward, Linda|Gray, Tracey|Alun-Jones, Tom|Miller, Helen
10.1002/chp.155	18366127	Sargeant, J.|Mann, K. V.|van der Vleuten, C.|Metsemakers, J.	Sargeant, Joan|Mann, Karen V.|van der Vleuten, Cees P. M.|Metsemakers, Job
10.1007/s10459-008-9111-9	18386152	Memon, M. A.|Joughin, G. R.|Memon, B.	Memon, Muhammed Ashraf|Joughin, Gordon Rowland|Memon, Breda
10.1097/ACM.0b013e31816bee61	18448899	Sutkin, G. |Wagner, E. |Harris, I. B.|Schiffer, R.	Sutkin, Gary |Wagner, Elizabeth |Harris, Ilene B.|Schiffer, Randolph
10.1097/ACM.0b013e31816becc9	18448903	Rich, E. C.|Magrane, D. |Kirch, D. G.	Rich, Eugene C.|Magrane, Diane |Kirch, Darrell G.
10.1080/01421590701881699	18464136	Colthart, I.|Bagnall, G.|Evans, Alison|Allbutt, H.|Haig, A.|Illing, J. C.|McKinstry, Brian	Colthart, Iain|Bagnall, Gellisse|Evans, Alison|Allbutt, Helen|Haig, Alex|Illing, Jan C.|McKinstry, Brian
10.1002/chp.159	18521874	Keown, K.|van Eerd, D.|Irvin, E.	Keown, Kiera|Van Eerd, Dwayne|Irvin, Emma
10.1080/01421590802144286	18821165	Lorin, M. I.|Palazzi, D. L.|Turner, T. L.|Ward, M. A.	Lorin, Martin I.|Palazzi, Debra L.|Turner, Teri L.|Ward, Mark A.
10.1080/10401330802384912	18855239	Colbert, C. Y.|Ownby, A. R.|Butler, P. M.	Colbert, Colleen Y.|Ownby, Allison R.|Butler, Patricia M.
10.1080/01421590802279587	18946819	Byrne, A. J.|Pugsley, L.|Hashem, M. A.	Byrne, Aidan J.|Pugsley, Lesley|Hashem, M. A.
10.1080/01421590802526946	19090412	Morgan, A.|Jones, D.	Morgan, Angela|Jones, Diana
10.1111/j.1365-2923.2008.03244.x	19140994	Jha, V.|Quinton, N. D.|Bekker, H. L.|Roberts, T. E.	Jha, Vikram|Quinton, Naomi D.|Bekker, Hilary L.|Roberts, Trudie E.
10.1111/j.1365-2923.2008.03253.x	19161481	Dowell, J.|Merrylees, N.	Dowell, Jon|Merrylees, Neil
10.1097/ACM.0b013e3181971f08	19240434	Lurie, S. J.|Mooney, C. J.|Lyness, J. M.	Lurie, Stephen J.|Mooney, Christopher J.|Lyness, Jeffrey M.
10.1097/ACM.0b013e3181971ffe	19240450	Post, R. E.|Quattlebaum, R. G.|Benich, J. J.	Post, Robert E.|Quattlebaum, R. Glen|Benich, Joseph J.
10.1111/j.1365-2923.2008.03268.x	19250346	Bokken, L.|Linssen, T.|Scherpbier, A. J.|van der Vleuten, C.|Rethans, J. J.	Bokken, Lonneke|Linssen, Tim|Scherpbier, Albert J.|van der Vleuten, Cees P. M.|Rethans, Jan-Joost
10.1002/chp.20005	19288566	Lam-Antoniades, M.|Ratnapalan, S.|Tait, G.	Lam-Antoniades, Margarita|Ratnapalan, Savithiri|Tait, Gordon
10.1080/10401330902791321	19330686	Tempelhof, M. W.	Tempelhof, Michael W.
10.1111/j.1365-2923.2008.03286.x	19335571	Cook, D. A.|Triola, M. M.	Cook, David A.|Triola, Marc M.
10.1080/01421590902883056	19404890	Tochel, C.|Haig, A.|Hesketh, A.|Cadzow, A.|Beggs, K.|Colthart, I.|Peacock, H.	Tochel, Claire|Haig, Alex|Hesketh, Anne|Cadzow, Ann|Beggs, Karen|Colthart, Iain|Peacock, Heather
10.1080/01421590902889897	19404891	Buckley, S. |Coleman, J. J.|Davison, I.|Khan, K. S.|Zamora, J.|Malick, S.|Morley, David|Pollard, D.|Ashcroft, T.|Popovic, C.|Sayers, J.	Buckley, Sharon |Coleman, Jamie J.|Davison, Ian|Khan, Khalid S.|Zamora, Javier|Malick, Sadia|Morley, David|Pollard, David|Ashcroft, Tamasine|Popovic, Celia|Sayers, Jayne
10.1097/ACM.0b013e3181ad1d45	19638770	Albanese, M.|Mejicano, G.|Xakellis, G.|Kokotailo, P.	Albanese, Mark|Mejicano, George|Xakellis, George|Kokotailo, Patricia
10.1097/ACM.0b013e3181ad1a05	19638778	Riesenberg, L. A.|Little, B. W.|Wright, V.	Riesenberg, Lee Ann|Little, Brian W.|Wright, Vaughn
10.1097/ACM.0b013e31819fbaa2	19704185	Wilkinson, T. J.|Wade, W. B.|Knock, L. D.	Wilkinson, Tim J.|Wade, Winnie B.|Knock, L. Doug
10.1111/j.1365-2923.2009.03429.x	19709008	Ruiz, J. G.|Cook, D. A.|Levinson, A. J.	Ruiz, Jorge G.|Cook, David A.|Levinson, Anthony J.
10.1111/j.1365-2923.2009.03448.x	19769642	Ponnamperuma, G. G.|Karunathilake, I. M.|McAleer, S.|Davis, M. H.	Ponnamperuma, Gominda G.|Karunathilake, Indika M.|McAleer, Sean|Davis, Margery H.
10.1080/01421590802656008	19811135	Benthem, G. H. H.|Heg, R. R.|van Leeuwen, Y. D.|Metsemakers, J.	Benthem, Gerard H. H.|Heg, Ruud R.|Van Leeuwen, Yvonne D.|Metsemakers, Job
10.1080/01421590802530898	19811163	May, W.|Park, Joo Hyun|Lee, J. P.	May, Win|Park, Joo Hyun|Lee, Justin P.
10.1080/01421590802650092	19811174	Tam, M. D. B. S.|Hart, A. R.|Williams, S.|Heylings, D.|Leinster, S. J.	Tam, M. D. B. S.|Hart, A. R.|Williams, S.|Heylings, D.|Leinster, Sam J.
10.1080/01421590903049814	19811185	Norman, G. R.	Norman, Geoff R.
10.1007/s10459-009-9203-1	19816780	Tavakol, M.|Dennick, R.	Tavakol, Moshen|Dennick, Reg
10.1097/ACM.0b013e3181b6ba00	19881440	Isaac, C.|Lee, B.|Carnes, M.	Isaac, Carol|Lee, Barbara|Carnes, Molly
10.1097/ACM.0b013e3181b37b8f	19907380	LeBlanc, V. R.	LeBlanc, Vicki R.
10.1111/j.1365-2923.2009.03523.x	19930503	Hill, A. G.|Yu, T. C.|Barrow, M.|Hattie, J.	Hill, Andrew G.|Yu, Tzu-Chieh|Barrow, Mark|Hattie, John
10.1097/ACM.0b013e3181bfa080	19940573	Windish, D. M.|Reed, D. A.|Boonyasai, R. T.|Chakraborti, C.|Bass, E. B.	Windish, Donna M.|Reed, Darcy A.|Boonyasai, Romsai T.|Chakraborti, Chayan|Bass, Eric B.
10.1097/ACM.0b013e3181bf53ab	19940586	Patow, C. A.|Karpovich, K. P.|Riesenberg, L. A.|Jaeger, J.|Rosenfeld, J. C.|Wittenbreer, M.|Padmore, J. S.	Patow, Carl A.|Karpovich, Kelly P.|Riesenberg, Lee Ann|Jaeger, Joseph|Rosenfeld, Joel C.|Wittenbreer, Mary|Padmore, Jamie S.
10.1097/ACM.0b013e3181bf51c1	19940587	Padmore, J. S.|Jaeger, J.|Riesenberg, L. A.|Karpovich, K. P.|Rosenfeld, J. C.|Patow, C. A.	Padmore, Jamie S.|Jaeger, Joseph|Riesenberg, Lee Ann|Karpovich, Kelly P.|Rosenfeld, Joel C.|Patow, Carl A.
10.1097/ACM.0b013e3181bf51a6	19940588	Riesenberg, L. A.|Leitzsch, J.|Massucci, J. L.|Jaeger, J.|Rosenfeld, J. C.|Patow, C. A.|Padmore, J. S.|Karpovich, K. P.	Riesenberg, Lee Ann|Leitzsch, Jessica|Massucci, Jaime L.|Jaeger, Joseph|Rosenfeld, Joel C.|Patow, Carl A.|Padmore, Jamie S.|Karpovich, Kelly P.
10.1097/ACM.0b013e3181bf3170	19940595	Hauer, K. E.|Ciccone, A.|Henzel, T. R.|Katsufrakis, P.|Miller, S. H.|Norcross, W. A.|Papadakis, M. A.|Irby, D. M.	Hauer, Karen E.|Ciccone, Andrea|Henzel, Thomas R.|Katsufrakis, Peter|Miller, Stephen H.|Norcross, William A.|Papadakis, Maxine A.|Irby, David M.
10.1002/chp.20041	19998474	Carroll, C.|Booth, A.|Papaioannou, D.|Sutton, A.|Wong, R.	Carroll, Christopher|Booth, Andrew|Papaioannou, Diana|Sutton, Anthea|Wong, Ruth
10.1111/j.1365-2923.2009.03547.x	20078756	McGaghie, W. C.|Issenberg, S. B.|Petrusa, E. R.|Scalese, R. J.	McGaghie, William C.|Issenberg, S. Barry|Petrusa, Emil R.|Scalese, Ross J.
10.1111/j.1365-2923.2009.03530.x	20078757	Towle, A.|Bainbridge, L.|Godolphin, W.|Katz, A.|Kline, C.|Lown, B.|Madularu, I.|Solomon, P.|Thistlethwaite, J. E.	Towle, Angela|Bainbridge, Lesley|Godolphin, William|Katz, Arlene|Kline, Cathy|Lown, Beth|Madularu, Ioana|Solomon, Patricia|Thistlethwaite, Jill E.
10.1111/j.1365-2923.2009.03421.x	20078758	Wulf, G.|Shea, C.|Lewthwaite, R.	Wulf, Gabriele|Shea, Charles|Lewthwaite, Rebecca
10.1111/j.1365-2923.2009.03507.x	20078760	Norman, G. R.|Eva, K. W.	Norman, Geoff R.|Eva, Kevin W.
10.3109/01421590903473969	20095770	Akl, E. A.|Pretorius, R. W.|Sackett, K.|Erdley, W. S.|Bhoopathi, P. S.|Alfarah, Z.|Schuenemann, H. J.	Akl, Elie A.|Pretorius, Richard W.|Sackett, Kay|Erdley, W. Scott|Bhoopathi, Paranthaman S.|Alfarah, Ziad|Schuenemann, Holger J.
10.3109/01421590903200789	20095771	Hartling, L.|Spooner, C.|Tjosvold, L.|Oswald, A. E.	Hartling, Lisa|Spooner, Carol|Tjosvold, Lisa|Oswald, Anna E.
10.1186/1472-6920-10-5	20100347	Desbiens, N. A.|Vidaillet, H. J.	Desbiens, Norman A.|Vidaillet, Humberto J.
10.1186/1472-6920-10-12	20122253	Wong, G.|Greenhalgh, T.|Pawson, R.	Wong, Geoff|Greenhalgh, Trisha|Pawson, Ray
10.1007/s10459-010-9223-x	20143260	Watling, C. J.|Lingard, L. A.	Watling, Christopher J.|Lingard, Lorelei A.
10.1097/ACM.0b013e3181cccbd4	20182116	Bierer, S. B.|Chen, H. C.	Bierer, S. Beth|Chen, Huiju Carrie
10.1097/ACM.0b013e3181d4152f	20186032	van Dijk, N.|Hooft, L.|Wieringa-de Waard, M.	van Dijk, Nynke|Hooft, Lotty|Wieringa-de Waard, Margreet
10.3109/01421591003596600	20218835	Cherry, M. G.|Brown, J. M.|Neal, T.|Ben Shaw, N.	Cherry, M. Gemma|Brown, Jeremy M.|Neal, Timothy|Ben Shaw, Nigel
10.1097/ACM.0b013e3181d29cb9	20354389	Borges, N. J.|Navarro, A. M.|Grover, A.|Hoban, J. D.	Borges, Nicole J.|Navarro, Anita M.|Grover, Amelia|Hoban, J. Dennis
10.1111/j.1365-2923.2010.03628.x	20374475	Daley, B. J.|Torre, D. M.	Daley, Barbara J.|Torre, Dario M.
10.3109/01421590903434144	20423252	Bull, S.|Mattick, K.	Bull, Stephanie|Mattick, Karen
10.1186/1472-6920-10-32	20433727	Frei, E.|Stamm, M.|Buddeberg-Fischer, B.	Frei, Esther|Stamm, Martina|Buddeberg-Fischer, Barbara
10.1111/j.1365-2923.2009.03608.x	20444070	Jha, V.|Setna, Z.|Al-Hity, A.|Quinton, N. D.|Roberts, T. E.	Jha, Vikram|Setna, Zeryab|Al-Hity, Aws|Quinton, Naomi D.|Roberts, Trudie E.
10.1007/s10459-010-9231-x	20467807	Cook, D. A.|Levinson, A. J.|Garside, S.	Cook, David A.|Levinson, Anthony J.|Garside, Sarah
10.1097/ACM.0b013e3181dd226b	20505399	Ousager, J.|Johannessen, H.	Ousager, Jakob|Johannessen, Helle
10.1097/ACM.0b013e3181dc4aab	20505410	Davis, O. C.|Nakamura, J.	Davis, Orin C.|Nakamura, Jeanne
10.1097/ACM.0b013e3181d6c319	20520049	Cook, D. A.|Levinson, A. J.|Garside, S.|Dupras, D. M.|Erwin, P. J.|Montori, V. M.	Cook, David A.|Levinson, Anthony J.|Garside, Sarah|Dupras, Denise M.|Erwin, Patricia J.|Montori, Victor M.
10.1097/ACM.0b013e3181e2cf2b	20531151	Wiggins, M. N.	Wiggins, Michael N.
10.1097/ACM.0b013e3181e2d0c6	20543652	Wong, B. M.|Etchells, E. E.|Kuper, A.|Levinson, W.|Shojania, K. G.	Wong, Brian M.|Etchells, Edward E.|Kuper, Ayelet|Levinson, Wendy|Shojania, Kaveh G.
10.1007/s10459-010-9235-6	20559868	Pelgrim, E. A. M.|Kramer, A. W. M.|Mokkink, H. G. A.|van den Elsen, L.|Grol, R. P. T. M.|van der Vleuten, C.	Pelgrim, E. A. M.|Kramer, A. W. M.|Mokkink, H. G. A.|van den Elsen, L.|Grol, R. P. T. M.|van der Vleuten, Cees P. M.
10.1111/j.1365-2923.2010.03709.x	20633215	Arora, S.|Ashrafian, H.|Davis, R.|Athanasiou, T.|Darzi, A.|Sevdalis, N.	Arora, Sonal|Ashrafian, Hutan|Davis, Rachel|Athanasiou, Thanos|Darzi, Ara|Sevdalis, Nick
10.1111/j.1365-2923.2010.03723.x	20633216	Cook, D. A.|Garside, S.|Levinson, A. J.|Dupras, D. M.|Montori, V. M.	Cook, David A.|Garside, Sarah|Levinson, Anthony J.|Dupras, Denise M.|Montori, Victor M.
10.3109/0142159X.2010.489126	20653366	Schichtel, Markus	Schichtel, Markus
10.3109/01421590903447708	20653377	Bashir, G.	Bashir, Gareth
10.3109/01421590903544702	20653383	Pedersen, R.	Pedersen, Reidar
10.1111/j.1365-2923.2009.03556.x	20653846	Adshead, G.	Adshead, Gwen
10.3109/0142159X.2010.500898	20662573	Frank, J. R.|Mungroo, Rani|Ahmad, Y.|Wang, Mimi|de Rossi, S.|Horsley, T.	Frank, Jason R.|Mungroo, Rani|Ahmad, Yasmine|Wang, Mimi|De Rossi, Stefanie|Horsley, Tanya
10.1097/ACM.0b013e3181edfe13	20703150	Cook, D. A.|Erwin, P. J.|Triola, M. M.	Cook, David A.|Erwin, Patricia J.|Triola, Marc M.
10.1111/j.1365-2923.2010.03747.x	20716095	Nair, M.|Webster, P.	Nair, Manisha|Webster, Premila
10.1097/ACM.0b013e3181eac3e6	20736673	Hawkins, R. E.|Margolis, M. J.|Durning, S. J.|Norcini, J. J.	Hawkins, Richard E.|Margolis, Melissa J.|Durning, Steven J.|Norcini, John J.
10.3109/0142159X.2010.496007	20795804	Yardley, S.|Littlewood, S.|Margolis, S. A.|Scherpbier, A. J.|Spencer, J.|Ypinazar, V.|Dornan, T.	Yardley, Sarah|Littlewood, Sonia|Margolis, Stephen A.|Scherpbier, Albert J.|Spencer, John|Ypinazar, Valmae|Dornan, Tim
10.1097/ACM.0b013e3181f2e907	20841989	Weaver, S. J.|Lyons, R.|DiazGranados, D.|Rosen, M. A.|Salas, E.|Oglesby, J.|Augenstein, J. S.|Birnbach, D. J.|Robinson, D.|King, H. B.	Weaver, Sallie J.|Lyons, Rebecca|DiazGranados, Deborah|Rosen, Michael A.|Salas, Eduardo|Oglesby, James|Augenstein, Jeffrey S.|Birnbach, David J.|Robinson, Donald|King, Heidi B.
10.3109/01421591003695303	20854150	McMillan, W. J.	McMillan, Wendy Jayne
10.1097/ACM.0b013e3181ed4c96	20881703	Brydges, R.|Dubrowski, A.|Regehr, G.	Brydges, Ryan|Dubrowski, Adam|Regehr, Glenn
10.1097/ACM.0b013e3181f52dc6	20881826	Walling, A.|Merando, A.	Walling, Anne|Merando, Adam
10.1186/1472-6920-10-64	20920240	Walczak, J.|Kaleta, A.|Gabrys, E.|Kloc, K.|Thangaratinam, S.|Barnfield, G.|Weinbrenner, S.|Meyerrose, B.|Arvanitis, T. N.|Horvath, A. R.|Zanrei, G.|Kunz, R.|Suter, K.|Burnand, B.|Arditi, C.|Rengerink, K. O.|Harry, G.|Mol, B. W. J.|Khan, K. S.	Walczak, Jacek|Kaleta, Anna|Gabrys, Elzbieta|Kloc, Krzysztof|Thangaratinam, Shakila|Barnfield, Gemma|Weinbrenner, Susanne|Meyerrose, Berit|Arvanitis, Theodoros N.|Horvath, Andrea R.|Zanrei, Gianni|Kunz, Regina|Suter, Katja|Burnand, Bernard|Arditi, Chantal|Rengerink, Katrien O.|Harry, Gee|Mol, Ben W. J.|Khan, Khalid S.
10.1007/s10459-010-9251-6	20922477	Thomas, A.|Saroyan, A.|Dauphinee, W. D.	Thomas, Aliki|Saroyan, Alenoush|Dauphinee, W. Dale
10.1111/j.1365-2923.2010.03750.x	20946476	Murad, Mohammad H.|Coto-Yglesias, F.|Varkey, P.|Prokop, L. J. |Murad, Angela L.	Murad, Mohammad H.|Coto-Yglesias, Fernando|Varkey, Prathibha|Prokop, Larry J.|Murad, Angela L.
10.3109/01421591003686229	21090946	Soemantri, D.|Herrera, C.|Riquelme, A.	Soemantri, Diantha|Herrera, Cristian|Riquelme, Arnoldo
10.1097/ACM.0b013e3181ffacdb	21099388	McGaghie, W. C.|Cohen, E. R.|Wayne, D. B.	McGaghie, William C.|Cohen, Elaine R.|Wayne, Diane B.
10.1097/ACM.0b013e3181ff92cf	21099395	Kothari, D.|Gourevitch, M. N.|Lee, J. D.|Grossman, E|Truncali, A.|Ark, T. K.|Kalet, A. L.	Kothari, Devyani|Gourevitch, Marc N.|Lee, Joshua D.|Grossman, Ellie|Truncali, Andrea|Ark, Tavinder K.|Kalet, Adina L.
10.1097/ACM.0b013e3181ffb264	21099662	Jamal, M. H.|Rousseau, M. C.|Hanna, W. C.|Doi, S. A. R.|Meterissian, S.|Snell, L.	Jamal, Mohammad H.|Rousseau, Mathieu C.|Hanna, Wael C.|Doi, Suhail A. R.|Meterissian, Sarkis|Snell, Linda
10.1097/ACM.0b013e3181ff81dd	21099663	Schwartz, A.|Pappas, C.|Bashook, P. G.|Bordage, G.|Edison, M.|Prasad, B.|Swiatkowski, V.	Schwartz, Alan|Pappas, Cleo|Bashook, Philip G.|Bordage, Georges|Edison, Marcia|Prasad, Bharati|Swiatkowski, Valerie
10.1111/j.1743-498X.2010.00364.x	21134181	Buckley, S. |Coleman, J. J.|Khan, K. S.	Buckley, Sharon |Coleman, Jamie J.|Khan, Khalid S.
10.1111/j.1365-2923.2010.03851.x	21166837	Elliott, D.|Grierson, L. E. M.|Hayes, S. J.|Lyons, J.	Elliott, Digby|Grierson, Lawrence E. M.|Hayes, Spencer J.|Lyons, James
10.1097/ACM.0b013e3182046481	21169780	Hunt, J. B.|Bonham, C.|Jones, L.	Hunt, Justin B.|Bonham, Caroline|Jones, Loretta
10.1097/ACM.0b013e3182046387	21169781	Barrett, F. A.|Lipsky, M. S.|Lutfiyya, M. N.	Barrett, Felicia A.|Lipsky, Martin S.|Lutfiyya, May Nawal
10.1186/1472-6920-10-94	21176226	Battat, R.|Seidman, G.|Chadi, N.|Chanda, M. Y.|Nehme, J.|Hulme, J.|Li, A.|Faridi, N.|Brewer, T. F.	Battat, Robert|Seidman, Gillian|Chadi, Nicholas|Chanda, Mohammed Y.|Nehme, Jessica|Hulme, Jennifer|Li, Annie|Faridi, Nazlie|Brewer, Timothy F.
10.3109/0142159X.2011.530321	21182379	Harris, J.|Kearley, K.|Heneghan, C.|Meats, E.|Roberts, N.|Perera, R.|Kearley-Shiers, K.	Harris, Janet|Kearley, Karen|Heneghan, Carl|Meats, Emma|Roberts, Nia|Perera, Rafael|Kearley-Shiers, Katharine
10.1111/j.1365-2923.2010.03760.x	21208259	Doherty, E. M.|Nugent, E.	Doherty, Eva M.|Nugent, Emmeline
10.1111/j.1365-2923.2010.03848.x	21208260	Perry, M.|Maffulli, N.|Willson, S.|Morrissey, D.	Perry, Mark|Maffulli, Nicola|Willson, Suzy|Morrissey, Dylan
10.1080/01421590050110812	21271967	Eitel, F.|Kanz, K. G.|Tesche, A.	Eitel, Florian|Kanz, Karl-Georg|Tesche, Arthur
10.3109/0142159X.2011.542523	21275539	Maudsley, G.	Maudsley, Gillian
10.1080/01421599978979	21281175	Aspegren, K	Aspegren, Knut
10.1111/j.1365-2923.2010.03801.x	21299597	Salmon, P.|Young, B.	Salmon, Peter|Young, Bridget
10.1111/j.1365-2923.2010.03890.x	21299598	Cook, D. A.|Levinson, A. J.|Garside, S.	Cook, David A.|Levinson, Anthony J.|Garside, Sarah
10.1111/j.1365-2923.2010.03876.x	21299599	Dielissen, P. |Bottema, B.|Verdonk, P.|Lagro-Janssen, T.	Dielissen, Patrick |Bottema, Ben|Verdonk, Petra|Lagro-Janssen, Toine
10.1111/j.1743-498X.2010.00423.x	21324068	Swanwick, T. |McKimm, J.	Swanwick, Tim |McKimm, Judy
10.3109/0142159X.2010.536276	21355704	Bergman, E. M.|van der Vleuten, C.|Scherpbier, A. J.	Bergman, E. M.|van der Vleuten, Cees P. M.|Scherpbier, Albert J.
10.1111/j.1365-2923.2010.03863.x	21401680	Lubarsky, S.|Charlin, B.|Cook, D. A.|Chalk, C.|van der Vleuten, C.	Lubarsky, Stuart|Charlin, Bernard|Cook, David A.|Chalk, Colin|van der Vleuten, Cees P. M.
10.1111/j.1365-2923.2010.03882.x	21401681	Preston-Shoot, M.|McKimm, J.	Preston-Shoot, Michael|McKimm, Judy
10.1111/j.1365-2923.2010.03898.x	21426375	O'Neill, L. D.|Wallstedt, B.|Eika, B.|Hartvigsen, J.	O'Neill, Lotte D.|Wallstedt, Birgitta|Eika, Berit|Hartvigsen, Jan
10.1097/ACM.0b013e318212e36c	21436664	Buchanan, I. M.|Besdine, R. W.	Buchanan, Ian M.|Besdine, Richard W.
10.1097/ACM.0b013e318217e119	21512370	McGaghie, W. C.|Issenberg, S. B.|Cohen, E. R.|Barsuk, J. H.|Wayne, D. B.	McGaghie, William C.|Issenberg, S. Barry|Cohen, Elaine R.|Barsuk, Jeffrey H.|Wayne, Diane B.
10.1080/10401334.2011.561760	21516608	Busari, J. O. |Berkenbosch, L.|Brouns, J. W.	Busari, Jamiu O.|Berkenbosch, Lizanne|Brouns, Judith W.
10.1080/10401334.2011.561761	21516609	Reitmanova, S.	Reitmanova, Sylvia
10.3109/0142159X.2011.558539	21517676	Kusurkar, R. A.|Ten Cate, O. T. J.|van Asperen, M.|Croiset, G.	Kusurkar, Rashmi A.|Ten Cate, Olle Th J.|van Asperen, M.|Croiset, Gerda
10.3109/0142159X.2010.531156	21609178	Benbassat, J.|Baumal, R.|Chan, S.|Nirel, N.	Benbassat, Jochanan|Baumal, Reuben|Chan, Stephen|Nirel, Nurit
10.1111/j.1365-2923.2011.03944.x	21649698	Dyche, L.|Epstein, R. M.	Dyche, Lawrence|Epstein, Ronald M.
10.1186/1472-6920-11-33	21669007	Nie, Y.|Li, L.|Duan, Y.|Chen, P.|Barraclough, B. H.|Zhang, M.|Li, J.	Nie, Yanli|Li, Lin|Duan, Yurong|Chen, Peixian|Barraclough, Bruce H.|Zhang, Mingming|Li, Jing
10.1097/ACM.0b013e318221e615	21670661	Neumann, M.|Edelhaeuser, F.|Tauschel, D.|Fischer, M. R.|Wirtz, M.|Woopen, C.|Haramati, A.|Scheffer, C.	Neumann, Melanie|Edelhaeuser, Friedrich|Tauschel, Diethard|Fischer, Martin R.|Wirtz, Markus|Woopen, Christiane|Haramati, Aviad|Scheffer, Christian
10.1097/ACM.0b013e31822221e7	21694568	Maggio, L. A. |Tannery, N. H. |Kanter, S. L.	Maggio, Lauren A.|Tannery, Nancy H.|Kanter, Steven L.
10.3109/0142159X.2011.581712	21696274	Mol, S. S. L.|Peelen, J. H.|Kuyvenhoven, M. M.	Mol, S. S. L.|Peelen, J. H.|Kuyvenhoven, M. M.
10.1111/j.1365-2923.2011.04035.x	21752076	Schmidt, H. G.|Rotgans, J. I.|Yew, E. H. J.	Schmidt, Henk G.|Rotgans, Jerome I.|Yew, Elaine H. J.
10.1097/ACM.0b013e318226a204	21785310	Ma, I. W. Y.|Brindle, M. E.|Ronksley, P. E.|Lorenzetti, D. L.|Sauve, R. S.|Ghali, W. A.	Ma, Irene W. Y.|Brindle, Mary E.|Ronksley, Paul E.|Lorenzetti, Diane L.|Sauve, Reg S.|Ghali, William A.
10.1111/j.1365-2923.2011.03989.x	21848714	Spring, L.|Robillard, D.|Gehlbach, L.|Simas, T. A. M.	Spring, Laura|Robillard, Diana|Gehlbach, Lorrie|Simas, Tiffany A. M.
10.1111/j.1743-498X.2011.00458.x	21851563	White, G.	White, Geoff
10.3109/0142159X.2011.587915	21854139	Gillan, C.|Lovrics, E.|Halpern, E.|Wiljer, D.|Harnett, N.	Gillan, Caitlin|Lovrics, Emily|Halpern, Elise|Wiljer, David|Harnett, Nicole
10.1111/j.1365-2923.2011.04039.x	21916938	Greysen, S. R.|Dovlo, D.|Olapade-Olaopa, E. O.|Jacobs, M.|Sewankambo, N.|Mullan, Fitzhugh	Greysen, S. Ryan|Dovlo, Dela|Olapade-Olaopa, E. Oluwabunmi|Jacobs, Marian|Sewankambo, Nelson|Mullan, Fitzhugh
10.1111/j.1365-2923.2011.04049.x	21933243	Gordon, M.|Findley, R.	Gordon, Morris|Findley, Rebecca
10.1097/ACM.0b013e3182312162	21952067	Reinders, M. E.|Ryan, B. L.|Blankenstein, A. H. |van der Horst, H. E.|Stewart, M. A.|van Marwijk, H. W. J.	Reinders, Marcel E.|Ryan, Bridget L.|Blankenstein, Annette H.|van der Horst, Henriette E.|Stewart, Moira A.|van Marwijk, Harm W. J.
10.1097/ACM.0b013e31822a6cf8	21955759	Gingerich, A.|Regehr, G.|Eva, K. W.	Gingerich, Andrea|Regehr, Glenn|Eva, Kevin W.
10.4300/JGME-D-09-00054.1	21975985	Ishak, W.|Lederer, S. |Mandili, C.|Nikravesh, R. |Seligman, L.|Vasa, M.|Ogunyemi, D. |Bernstein, C. A	Ishak, Waguih William|Lederer, Sara |Mandili, Carla|Nikravesh, Rose |Seligman, Laurie|Vasa, Monisha|Ogunyemi, Dotun |Bernstein, Carol A
10.1186/1472-6920-11-80	21977898	Damen, A.|Remmen, R.|Wens, J. |Paulus, D.	Damen, Annelies|Remmen, Roy|Wens, Johan |Paulus, Dominique
10.1111/j.1365-2923.2011.04075.x	21988659	Brannick, M. T.|Erol-Korkmaz, H. T.|Prewett, M.	Brannick, Michael T.|Erol-Korkmaz, H. Tugba|Prewett, Matthew
10.3109/0142159X.2011.577463	22022900	Trowbridge, R. L.|Snydman, L. K.|Skolfield, J.|Hafler, J.|Bing-You, R. G.	Trowbridge, Robert L.|Snydman, Laura K.|Skolfield, Jenny|Hafler, Janet|Bing-You, Robert G.
10.3109/0142159X.2011.610835	22022910	Speyer, R.|Pilz, W.|van der Kruis, J.|Brunings, J. W.	Speyer, Renee|Pilz, Walmari|Van Der Kruis, Jolien|Brunings, Jan Wouter
10.1097/ACM.0b013e318234ea41	22030763	Coverdale, J. H. |Balon, R.|Roberts, L. W.	Coverdale, John H.|Balon, Richard|Roberts, Laura W.
10.1186/1472-6920-11-93	22082174	Abbas, M. R.|Quince, T. A.|Wood, D. F.|Benson, J. A.	Abbas, Mark R.|Quince, Thelma A.|Wood, Diana F.|Benson, John A.
10.1111/j.1743-498X.2011.00457.x	22084997	White, G.	White, Geoff
10.1111/j.1743-498X.2011.00470.x	22085004	White, G. |Kiegaldie, D.	White, Geoff |Kiegaldie, Debra
10.1111/j.1365-2923.2011.04166.x	22150194	Crossley, J.|Jolly, B. C.	Crossley, Jim|Jolly, Brian. C.
10.1111/j.1365-2923.2011.04143.x	22150197	Thistlethwaite, J. E.	Thistlethwaite, Jill E.
10.1111/j.1365-2923.2011.04101.x	22150199	Teal, C. R.|Gill, A. C.|Green, A. R.|Crandall, S.	Teal, Cayla R.|Gill, Anne C.|Green, Alexander R.|Crandall, Sonia
10.1111/j.1365-2923.2011.04076.x	22150201	Yardley, S.|Dornan, T.	Yardley, Sarah|Dornan, Tim
10.1111/j.1365-2923.2011.04154.x	22150202	Wong, B. M.|Levinson, W.|Shojania, K. G.	Wong, Brian M.|Levinson, Wendy|Shojania, Kaveh G.
10.1002/chp.20137	22189988	Kronberger, M. P.|Bakken, L. L.	Kronberger, Matthew P.|Bakken, Lori L.
10.1002/chp.20138	22189989	Gagliardi, A. R.|Brouwers, M. C.|Finelli, A.|Campbell, C. E.|Marlow, B. A.|Silver, I. L.	Gagliardi, Anna R.|Brouwers, Melissa C.|Finelli, Antonio|Campbell, Craig E.|Marlow, Bernard A.|Silver, Ivan L.
10.1002/chp.20141	22189992	Gagliardi, A. R.	Gagliardi, Anna R.
10.1186/1472-6920-11-104	22204704	Koole, S.|Dornan, T.|Aper, L.|Scherpbier, A. J.|Valcke, M.|Cohen-Schotanus, J.|Derese, A.	Koole, Sebastiaan|Dornan, Tim|Aper, Leen|Scherpbier, Albert J.|Valcke, Martin|Cohen-Schotanus, Janke|Derese, Anselme
10.1111/j.1743-498X.2011.00501.x	22225888	Onyon, C.	Onyon, Clare
10.3109/0142159X.2011.614293	22250672	Cherry, M. G.|Fletcher, I.|O'Sullivan, H.|Shaw, N. J.	Cherry, M. Gemma|Fletcher, Ian|O'Sullivan, Helen|Shaw, Nigel J.
10.3109/0142159X.2011.613961	22288986	O'Dunn-Orto, A.|Hartling, L.|Campbell, S.|Oswald, A. E.	O'Dunn-Orto, Alexandra|Hartling, Lisa|Campbell, Sandra|Oswald, Anna E.
10.1111/j.1365-2923.2011.04159.x	22324531	Burks, D. J.|Kobus, A. M.	Burks, Derek J.|Kobus, Amy M.
10.1097/ACM.0b013e318248e5c2	22361790	DeRienzo, C. M.|Frush, K.|Barfield, M. E.|Gopwani, P. R.|Griffith, B. C.|Jiang, X. S.|Mehta, A. I.|Papavassiliou, P.|Rialon, K. L.|Stephany, A. M.|Zhang, T.|Andolsek, K. M.	DeRienzo, Christopher M.|Frush, Karen|Barfield, Michael E.|Gopwani, Priya R.|Griffith, Brian C.|Jiang, Xiaoyin Sara|Mehta, Ankit I.|Papavassiliou, Paulie|Rialon, Kristy L.|Stephany, Alyssa M.|Zhang, Tian|Andolsek, Kathryn M.
10.1097/ACM.0b013e31824822cc	22361801	Farnan, J. M.|Petty, L. A.|Georgitis, E.|Martin, S.|Chiu, E.|Prochaska, M.|Arora, V. M.	Farnan, Jeanne M.|Petty, Lindsey A.|Georgitis, Emily|Martin, Shannon|Chiu, Emily|Prochaska, Meryl|Arora, Vineet M.
10.1111/j.1743-498X.2012.00530.x	22405361	Swanwick, T. |McKimm, J.	Swanwick, Tim |McKimm, Judy
10.3109/0142159X.2012.656756	22409191	Al-Kadri, H. M.|Al-Moamary, M. S.|Roberts, C.|van der Vleuten, C.	Al-Kadri, Hanan M.|Al-Moamary, Mohamed S.|Roberts, Chris|van der Vleuten, Cees P. M.
10.1111/j.1365-2923.2011.04188.x	22429170	Howe, A.|Smajdor, A.|Stoeckl, A.	Howe, Amanda|Smajdor, Anna|Stoeckl, Andrea
10.1111/j.1365-2923.2011.04183.x	22429171	Fernandez, N.|Dory, V.|Ste-Marie, L. G.|Chaput, M.|Charlin, B.|Boucher, A.	Fernandez, Nicolas|Dory, Valerie|Ste-Marie, Louis-Georges|Chaput, Monique|Charlin, Bernard|Boucher, Andree
10.1111/j.1365-2923.2011.04194.x	22429172	Colliver, J. A.|Conlee, M. J.|Verhulst, S. J.	Colliver, Jerry A.|Conlee, Melinda J.|Verhulst, Steven J.
10.3109/0142159X.2012.642831	22455712	Rowe, M.|Frantz, J.|Bozalek, V.	Rowe, Michael|Frantz, Jose|Bozalek, Vivienne
10.3109/0142159X.2012.668625	22471916	Miles, S.|Swift, L.|Leinster, S. J.	Miles, Susan|Swift, Louise|Leinster, Sam J.
10.1097/ACM.0b013e318253cc0e	22534597	Kusurkar, R. A.|Croiset, G.|Mann, K. V.|Custers, E. J. F. M.|Ten Cate, O. T. J.	Kusurkar, Rashmi A.|Croiset, Gerda|Mann, Karen V.|Custers, Eugene J. F. M.|Ten Cate, Olle Th J.
10.1097/ACM.0b013e3182541286	22534603	Cook, D. A.	Cook, David A.
10.1186/1472-6920-12-25	22551353	Saedon, H.|Salleh, S.|Balakrishnan, A.|Imray, C. H. E.|Saedon, M.	Saedon, Habiba|Salleh, Shizalia|Balakrishnan, Arun|Imray, Christopher H. E.|Saedon, Mahmud
10.3109/0142159X.2012.680937	22578043	Steinert, Y.|Naismith, L. M.|Mann, K. V.	Steinert, Yvonne|Naismith, Laura|Mann, Karen V.
10.3109/0142159X.2012.681222	22578048	Mosley, C.|Dewhurst, C.|Molloy, S.|Ben Shaw, N.	Mosley, Chiara|Dewhurst, Christopher|Molloy, Stephen|Ben Shaw, Nigel
10.3109/0142159X.2012.680938	22578049	Nelson, C.|Hartling, L.|Campbell, S.|Oswald, A. E.	Nelson, Cody|Hartling, Lisa|Campbell, Sandra|Oswald, Anna E.
10.3109/0142159X.2012.680936	22578050	Cherry, M. G.|Brown, J. M.|Bethell, G. S.|Neal, T.|Shaw, N. J.	Cherry, M. Gemma|Brown, Jeremy M.|Bethell, George S.|Neal, Timothy|Shaw, Nigel J.
10.3109/0142159X.2012.680939	22578051	Thistlethwaite, J. E.|Davies, D.|Ekeocha, S.|Kidd, J. M.|MacDougall, C.|Matthews, P.|Purkis, J.|Clay, D.	Thistlethwaite, Jill E.|Davies, David|Ekeocha, Samilia|Kidd, Jane M.|MacDougall, Colin|Matthews, Paul|Purkis, Judith|Clay, Diane
10.1111/j.1365-2923.2012.04243.x	22616789	Norman, G. R.|Dore, K.|Grierson, L. E. M.	Norman, Geoff R.|Dore, Kelly|Grierson, Lawrence E. M.
10.1097/ACM.0b013e3182580648	22622210	Chisholm, Anna|Hart, J.|Mann, K. V.|Harkness, E.|Peters, Sarah	Chisholm, Anna|Hart, Jo|Mann, Karen V.|Harkness, Elaine|Peters, Sarah
10.1097/ACM.0b013e31825837be	22622220	Hauer, K. E.|Carney, P. A.|Chang, A.|Satterfield, J. M.	Hauer, Karen E.|Carney, Patricia A.|Chang, Anna|Satterfield, Jason M.
10.1111/j.1365-2923.2011.04211.x	22626047	Dory, V.|Gagnon, R.|Vanpee, D.|Charlin, B.	Dory, Valerie|Gagnon, Robert|Vanpee, Dominique|Charlin, Bernard
10.3402/meo.v17i0.14433	22670086	Fromme, H. B.|Whicker, S. A.|Mahan, J. D.|Turner, T. L.	Fromme, Helen Barrett|Whicker, Shari A.|Mahan, John D.|Turner, Teri L.
10.1097/ACM.0b013e31825cfa69	22722354	Foster, S.|Manser, T.	Foster, Simon|Manser, Tanja
10.1097/ACM.0b013e31825d305d	22722361	Wetzel, A. P.	Wetzel, Angela P.
10.1007/s10459-012-9389-5	22760724	Benbassat, J.	Benbassat, Jochanan
10.1080/10401334.2012.692286	22775792	Vitolins, M. Z.|Crandall, S.|Miller, D.|Ip, E.|Marion, G.|Spangler, J. G.	Vitolins, Mara Z.|Crandall, Sonia|Miller, David|Ip, Eddie|Marion, Gail|Spangler, John G.
10.1111/j.1365-2923.2012.04322.x	22891905	Janss, R.|Rispens, S.|Segers, M.|Jehn, Karen A.	Janss, Rozemarijn|Rispens, Sonja|Segers, Mien|Jehn, Karen A.
10.1111/j.1365-2923.2012.04336.x	22891906	Patterson, F.|Ashworth, V.|Zibarras, L.|Coan, P.|Kerrin, M.|O'Neill, P.	Patterson, Fiona|Ashworth, Victoria|Zibarras, Lara|Coan, Philippa|Kerrin, Maire|O'Neill, P.
10.3109/0142159X.2012.700742	22905658	Ladhani, Z.|Scherpbier, A. J.|Stevens, F. C. J.	Ladhani, Zahra|Scherpbier, Albert J.|Stevens, Fred C. J.
10.1186/1472-6920-12-81	22909189	Selva Olid, A.|Martin Zurro, A.|Jimenez Villa, J.|Monreal Hijar, A.|Mundet Tuduri, Xavier|Otero Puime, A.|Mas Dalmau, G.|Alonso-Coello, P.	Selva Olid, Anna|Martin Zurro, Amando|Jimenez Villa, Josep|Monreal Hijar, Antonio|Mundet Tuduri, Xavier|Otero Puime, Angel|Mas Dalmau, Gemma|Alonso-Coello, Pablo
10.1097/ACM.0b013e3182675af2	22914515	McConnell, M. M.|Eva, K. W.	McConnell, Meghan M.|Eva, Kevin W.
10.3402/meo.v17i0.18398	22927716	Morris, M. C.|Gallagher, T. K.|Ridgway, P. F.	Morris, Marie C.|Gallagher, Tom K.|Ridgway, Paul F.
10.3109/0142159X.2012.714886	22938677	Cook, D. A.|Hamstra, S. J.|Brydges, R.|Zendejas, B.|Szostek, J. H.|Wang, A. T.|Erwin, P. J.|Hatala, R.	Cook, David A.|Hamstra, Stanley J.|Brydges, Ryan|Zendejas, Benjamin|Szostek, Jason H.|Wang, Amy T.|Erwin, Patricia J.|Hatala, Rose
10.4300/JGME-D-11-00091.1	22942951	Palter, V.	Palter, Vanessa
10.1007/s10459-012-9400-1	22948951	de Feijter, J. M.|de Grave, W. S.|Koopmans, R. P.|Scherpbier, A. J.	de Feijter, Jeantine M.|de Grave, Willem S.|Koopmans, Richard P.|Scherpbier, Albert J.
10.1007/s10459-012-9405-9	22987194	Morcke, A. M.|Dornan, T.|Eika, B.	Morcke, Anne M.|Dornan, Tim|Eika, Berit
10.1111/j.1365-2923.2012.04321.x	22989127	Greer, L. L.|Saygi, O.|Aaldering, H.|de Dreu, C. K. W.	Greer, Lindred L.|Saygi, Ozum|Aaldering, Hillie|de Dreu, Carsten K. W.
10.1111/j.1365-2923.2012.04328.x	22989128	Cook, D. A.|West, C. P.	Cook, David A.|West, Colin P.
10.1007/s10459-012-9418-4	23073624	Hendry, G. J.	Hendry, Gordon J.
10.1111/j.1365-2923.2012.04331.x	23078680	Walters, L.|Greenhill, J.|Richards, J.|Ward, H.|Campbell, N.|Ash, J.|Schuwirth, L.	Walters, Lucie|Greenhill, Jennene|Richards, Janet|Ward, Helena|Campbell, Narelle|Ash, Julie|Schuwirth, Lambert W. T.
10.1111/j.1365-2923.2012.04343.x	23078681	Gordon, M.|Darbyshire, D.|Baker, P.	Gordon, Morris|Darbyshire, Daniel|Baker, Paul
10.3109/0142159X.2012.733838	23102056	Rasmussen, A.|Lewis, Melanie|White, J.	Rasmussen, Andrew|Lewis, Melanie|White, Jonathan
10.3109/0142159X.2012.731102	23110357	Huggett, K. N.|Greenberg, R. B.|Rao, D.|Richards, B.|Chauvin, S. W.|Fulton, T. B.|Kalishman, S.|Littlefield, J.|Perkowski, L.|Robins, L.|Simpson, D.	Huggett, Kathryn N.|Greenberg, Ruth B.|Rao, Deepa|Richards, Boyd|Chauvin, Sheila W.|Fulton, Tracy B.|Kalishman, Summers|Littlefield, John|Perkowski, Linda|Robins, Lynne|Simpson, Deborah
10.1097/ACM.0b013e318276d070	23165277	Jochemsen-van der Leeuw, H. G. A. R.|van Dijk, N.|van Etten-Jamaludin, F. S.|Wieringa-de Waard, M.	Jochemsen-van der Leeuw, H. G. A. Ria|van Dijk, Nynke|van Etten-Jamaludin, Faridi S.|Wieringa-de Waard, Margreet
10.1097/ACM.0b013e318277d5b2	23165280	Kitsis, E. A.|Goldsammler, M.	Kitsis, Elizabeth A.|Goldsammler, Michelle
10.1111/j.1365-2923.2012.04348.x	23171258	Wearne, S.|Dornan, T.|Teunissen, P. W.|Skinner, T.	Wearne, Susan|Dornan, Tim|Teunissen, Pim W.|Skinner, Timothy
10.1111/medu.12032	23171264	Pudelko, B.|Young, M.|Vincent-Lamarre, P.|Charlin, B.	Pudelko, Beatrice|Young, Meredith|Vincent-Lamarre, Philippe|Charlin, Bernard
10.1002/chp.21148	23173243	Pearce, J.|Mann, M. K.|Jones, C.|van Buschbach, S.|Olff, M.|Bisson, J. I.	Pearce, Jennifer|Mann, Mala K.|Jones, Caryl|van Buschbach, Susanne|Olff, Miranda|Bisson, Jonathan I.
10.1007/s40037-012-0024-1	23205341	van Bruggen, L.|Manrique-van Woudenbergh, M. |Spierenburg, E.|Vos, J.	van Bruggen, Lisette|Manrique-van Woudenbergh, Margreet|Spierenburg, Emely|Vos, Jacqueline
10.1007/s40037-012-0025-0	23205344	Weiland, A. |van de Kraats, R. E. |Blankenstein, A. H. |van Saase, J. L.|Van der Molen, H. T. |Bramer, W. M. |van Dulmen, A. M. |Arends, L. R.	Weiland, Anne|van de Kraats, Rianne E.|Blankenstein, Annette H.|van Saase, Jan L.|van der Molen, Henk T.|Bramer, Wichor M.|van Dulmen, Alexandra M.|Arends, Lidia R.
10.3109/0142159X.2012.737968	23228083	Williams, C. K.|Hui, Y.|Borschel, D.|Carnahan, H.	Williams, Camille K.|Hui, Yvonne|Borschel, Debaroti|Carnahan, Heather
10.1186/1472-6920-12-125	23256787	Roland, D.|Coats, T.|Matheson, D.	Roland, Damian|Coats, Tim|Matheson, David
10.1002/chp.21152	23280527	Rosen, M. A.|Hunt, E. A.|Pronovost, P. J.|Federowicz, M. A.|Weaver, S. J.	Rosen, Michael A.|Hunt, Elizabeth A.|Pronovost, Peter J.|Federowicz, Molly A.|Weaver, Sallie J.
10.1002/chp.21155	23280530	Weaver, S. J.|Newman-Toker, D. E.|Rosen, M. A.	Weaver, Sallie J.|Newman-Toker, David E.|Rosen, Michael A.
10.1007/s10459-012-9436-2	23283571	Shin, I. S.|Kim, J.-H.	Shin, In-Soo|Kim, Jung-Hee
10.1186/1472-6920-13-3	23331630	Khan, O. A.|Guerrant, R.|Sanders, J.|Carpenter, C.|Spottswood, M.|Jones, D. S.|O'Callahan, C.|Brewer, T. F.|Markuns, J. F.|Gillam, S.|O'Neill, J.|Nathanson, N.|Wright, S.	Khan, Omar A.|Guerrant, Richard|Sanders, James|Carpenter, Charles|Spottswood, Margaret|Jones, Diana S.|O'Callahan, Cliff|Brewer, Timothy F.|Markuns, Jeffrey F.|Gillam, Stephen|O'Neill, Joseph|Nathanson, Neal|Wright, Stephen
10.1097/ACM.0b013e318280a953	23348084	Al Ansari, A. |Ali, S. K.|Donnon, T.	Al Ansari, Ahmed |Ali, Syeda Kauser|Donnon, Tyrone
10.1186/1472-6920-13-18	23388181	Zwanikken, P. A. C.|Dieleman, M.|Samaranayake, D.|Akwataghibe, N.|Scherpbier, A. J.	Zwanikken, Prisca A. C.|Dieleman, Marjolein|Samaranayake, Dulani|Akwataghibe, Ngozi|Scherpbier, Albert J.
10.1111/medu.12075	23398009	Crommelinck, M.|Anseel, F.	Crommelinck, Michiel|Anseel, Frederik
10.1111/medu.12052	23398010	Cleland, J. |Leggett, H.|Sandars, J.|Costa, M. J.|Patel, R.|Moffat, M.	Cleland, Jennifer |Leggett, Heather|Sandars, John|Costa, Manuel J.|Patel, Rakesh|Moffat, Mandy
10.1097/ACM.0b013e31828589e3	23425989	Beech, B. M.|Calles-Escandon, J.|Hairston, K. G.|Langdon, S. E.|Latham-Sadler, B. A.|Bell, Ronny A.	Beech, Bettina M.|Calles-Escandon, Jorge|Hairston, Kristen G.|Langdon, Sarah E.|Latham-Sadler, Brenda A.|Bell, Ronny A.
10.3109/0142159X.2013.769677	23444891	Henry, S. G.|Holmboe, E. S.|Frankel, R. M.	Henry, Stephen G.|Holmboe, Eric S.|Frankel, Richard M.
10.3109/0142159X.2013.770132	23464818	Sorinola, O. O.|Thistlethwaite, J. E.	Sorinola, Olanrewaju O.|Thistlethwaite, Jill E.
10.3109/0142159X.2013.774330	23521582	Patricio, M. F.|Juliao, M.|Fareleira, F.|Carneiro, A. V.	Patricio, Madalena Folque|Juliao, Miguel|Fareleira, Filipa|Carneiro, Antonio Vaz
10.1097/ACM.0b013e31828af493	23524921	Straus, S. E.|Soobiah, C.|Levinson, W.	Straus, Sharon E.|Soobiah, Charlene|Levinson, Wendy
10.1097/ACM.0b013e31828b0823	23524925	Ross, D.|Loeffler, K.|Schipper, S.|Vandermeer, B.|Allan, G. M.	Ross, David|Loeffler, Kim|Schipper, Shirley|Vandermeer, Ben|Allan, G. Michael
10.1007/s10459-013-9453-9	23529821	Wood, T. J.	Wood, Timothy J.
10.1111/medu.12104	23574057	Mikesell, L.	Mikesell, Lisa
10.3109/0142159X.2013.765549	23581896	Al-Kadi, A. S.|Donnon, T.	Al-Kadi, Azzam S.|Donnon, Tyrone
10.3109/0142159X.2013.786168	23607497	Lee, K.|Whelan, J. S.|Tannery, N. H. |Kanter, S. L. |Peters, A. S.	Lee, Kyungjoon|Whelan, Julia S.|Tannery, Nancy H.|Kanter, Steven L.|Peters, Antoinette S.
10.1097/ACM.0b013e31828f898f	23619064	Stroud, L.|Wong, B. M.|Hollenberg, E.|Levinson, W.	Stroud, Lynfa|Wong, Brian M.|Hollenberg, Elisa|Levinson, Wendy
10.1097/ACM.0b013e31828ffc23	23619071	Cheston, C. C.|Flickinger, T. E.|Chisolm, M. S.	Cheston, Christine C.|Flickinger, Tabor E.|Chisolm, Margaret S.
10.1097/ACM.0b013e31828ffdcf	23619073	Cook, D. A.|Brydges, R.|Zendejas, B.|Hamstra, S. J.|Hatala, R.	Cook, David A.|Brydges, Ryan|Zendejas, Benjamin|Hamstra, Stanley J.|Hatala, Rose
10.1186/1472-6920-13-61	23631421	Hodgins, J. L.|Veillette, C.	Hodgins, Justin L.|Veillette, Christian
10.1007/s10459-013-9458-4	23636643	Cook, D. A.|Zendejas, B.|Hamstra, S. J.|Hatala, R.|Brydges, R.	Cook, David A.|Zendejas, Benjamin|Hamstra, Stanley J.|Hatala, Rose|Brydges, Ryan
10.1097/ACM.0b013e318294f368	23702518	Kashiwagi, D. T.|Varkey, P.|Cook, D. A.	Kashiwagi, Deanne T.|Varkey, Prathibha|Cook, David A.
10.1097/ACM.0b013e318294fd29	23702523	Leslie, K.|Baker, L.|Egan-Lee, E.|Esdaile, M.|Reeves, S.	Leslie, Karen|Baker, Lindsay|Egan-Lee, Eileen|Esdaile, Martina|Reeves, Scott
10.1097/ACM.0b013e3182951959	23702528	Maggio, L. A. |Tannery, N. H. |Chen, H. C.|Ten Cate, O. T. J.|O'Brien, B. C.	Maggio, Lauren A.|Tannery, Nancy H.|Chen, Huiju Carrie|Ten Cate, Olle Th J.|O'Brien, Bridget C.
10.3109/0142159X.2013.797570	23705658	de Jong, J.|Visser, M.|van Dijk, N.|van der Vleuten, C.|Wieringa-de Waard, M.	de Jong, Jip|Visser, Mechteld|van Dijk, Nynke|van der Vleuten, Cees P. M.|Wieringa-de Waard, Margreet
10.1007/s10459-013-9462-8	23712700	Hatala, R.|Cook, D. A.|Zendejas, B.|Hamstra, S. J.|Brydges, R.	Hatala, Rose|Cook, David A.|Zendejas, Benjamin|Hamstra, Stanley J.|Brydges, Ryan
10.4300/JGME-D-11-000295.1	23730434	Anderson, P.	Anderson, Peter
10.2147/AMEP.S18359	23745082	Del Prato, D. |Bankert, E. |Grust, P. |Joseph, J.	Del Prato, Darlene|Bankert, Esther|Grust, Patricia|Joseph, Joanne
10.2147/AMEP.S12794	23745083	Karimi, R.	Karimi, Reza
10.2147/AMEP.S14383	23745087	Yu, T. C.|Wilson, N. C. |Singh, P. P. |Lemanu, D. P. |Hawken, S. J. |Hill, A. G.	Yu, Tzu-Chieh|Wilson, Nichola C.|Singh, Primal P.|Lemanu, Daniel P.|Hawken, Susan J.|Hill, Andrew G.
10.1111/medu.12220	23746155	Jelovsek, J. E.|Kow, N.|Diwadkar, G. B.	Jelovsek, J. Eric|Kow, Nathan|Diwadkar, Gouri B.
10.3109/0142159X.2013.800636	23758180	Masters, K.	Masters, Ken
10.2147/AMEP.S20219	23761999	Hammoud, M. M. |Morgan, H. K. |Edwards, M. E.|Lyon, J. A. |White, C.	Hammoud, Maya M.|Morgan, Helen K.|Edwards, Mary E.|Lyon, Jennifer A.|White, Casey
10.1002/chp.21175	23775912	Gabel, S.	Gabel, Stewart
10.1097/ACM.0b013e318299f3e3	23807099	Batt-Rawden, S. A.|Chisolm, M. S.|Anton, B.|Flickinger, T. E.	Batt-Rawden, Samantha A.|Chisolm, Margaret S.|Anton, Blair|Flickinger, Tabor E.
10.1097/ACM.0b013e31829a365d	23807104	Cook, D. A.|Brydges, R.|Zendejas, B.|Hamstra, S. J.|Hatala, R.	Cook, David A.|Brydges, Ryan|Zendejas, Benjamin|Hamstra, Stanley J.|Hatala, Rose
10.3109/0142159X.2013.806982	23826717	Passi, V.|Johnson, Samantha|Peile, E.|Wright, S. M.|Hafferty, F. W.|Johnson, N.	Passi, Vimmi|Johnson, Samantha|Peile, Ed|Wright, Stephen M.|Hafferty, Fred W.|Johnson, Neil
10.3109/0142159X.2013.789132	23829342	Birden, H.|Glass, N.|Wilson, I.|Harrison, M.|Usherwood, T.|Nass, D.	Birden, Hudson|Glass, Nel|Wilson, Ian|Harrison, Michelle|Usherwood, Tim|Nass, Duncan
10.1111/tct.12014	23834570	Ishak, W.|Nikravesh, R. |Lederer, S. |Perry, R. |Ogunyemi, D. |Bernstein, C. A	Ishak, Waguih William|Nikravesh, Rose |Lederer, Sara |Perry, R.|Ogunyemi, Dotun |Bernstein, Carol A
10.1111/medu.12200	23837423	Dobkin, P. L.|Hutchinson, T. A.	Dobkin, Patricia L.|Hutchinson, Tom A.
10.1111/medu.12234	23837425	Kenny, S.|McInnes, M.|Singh, V.	Kenny, Stephanie|McInnes, Matthew|Singh, Vivek
10.3109/0142159X.2013.804909	23841681	Cartledge, P.|Miller, M.|Phillips, B.	Cartledge, Peter|Miller, Michael|Phillips, Bob
10.3109/0142159X.2013.806981	23848374	Thistlethwaite, J. E.|Bartle, E.|Chong, A. A. L.|Dick, M. L.|King, D.|Mahoney, S.|Papinczak, T.|Tucker, G.	Thistlethwaite, Jill E.|Bartle, Emma|Chong, Amy A. L.|Dick, Marie-Louise|King, David|Mahoney, Sarah|Papinczak, Tracey|Tucker, George
10.3109/0142159X.2013.806984	23848402	Goveia, J.|van Stiphout, F.|Cheung, Z.|Kamta, B.|Keijsers, C.|Valk, G.|Ter Braak, E.	Goveia, Jermaine|van Stiphout, Feikje|Cheung, Zing|Kamta, Bharti|Keijsers, Carolina|Valk, Gerlof|Ter Braak, Edith
10.1097/ACM.0b013e31829eb91c	23887004	Hamm, M. P.|Chisholm, Annabritt|Shulhan, J.|Milne, A.|Scott, S. D.|Klassen, T. P.|Hartling, L.	Hamm, Michele P.|Chisholm, Annabritt|Shulhan, Jocelyn|Milne, Andrea|Scott, Shannon D.|Klassen, Terry P.|Hartling, Lisa
10.1097/ACM.0b013e31829ed3cc	23887011	Swennen, M. H. J.|van der Heijden, G. J. M. G.|Boeije, H. R.|van Rheenen, N.|Verheul, F. J. M.|van der Graaf, Y.|Kalkman, C. J.	Swennen, Maartje H. J.|van der Heijden, Geert J. M. G.|Boeije, Hennie R.|van Rheenen, Nanda|Verheul, Floor J. M.|van der Graaf, Yolanda|Kalkman, Cor J.
10.1007/s10459-013-9474-4	23892689	Hauer, K. E.|Ten Cate, O. T. J.|Boscardin, C. K.|Irby, D. M.|Iobst, W.|O'Sullivan, P. S.	Hauer, Karen E.|Ten Cate, Olle Th J.|Boscardin, Christy K.|Irby, David M.|Iobst, William|O'Sullivan, Patricia S.
10.5116/ijme.5103.a8d3	23951400	Lin, K. Y. |Parnami, S.|Fuhrel-Forbis, A. |Anspach, R. R. |Crawford, B. |de Vries, R. G.	Lin, Katherine Y.|Parnami, Sonali|Fuhrel-Forbis, Andrea|Anspach, Renee R.|Crawford, Brett|de Vries, Raymond G.
10.3109/0142159X.2013.806983	23962229	Jones, M.|Hutt, P.|Eastwood, S.|Singh, S.	Jones, Melvyn|Hutt, Patrick|Eastwood, Sophie|Singh, Surinder
10.1097/ACM.0b013e3182a31893	23969354	Haddara, W.|Lingard, L. A.	Haddara, Wael|Lingard, Lorelei A.
10.1097/ACM.0b013e3182a34b05	23969361	Frost, H. D.|Regehr, G.	Frost, Heather D.|Regehr, Glenn
10.1097/ACM.0b013e3182a45def	23969375	Kulasegaram, K. M.|Martimianakis, M. A.|Mylopoulos, M.|Whitehead, C. R.|Woods, N. N.	Kulasegaram, Kulamakan M.|Martimianakis, Maria A.|Mylopoulos, Maria|Whitehead, Cynthia R.|Woods, Nicole N.
10.4300/JGME-D-11-00184.1	23997871	Kwok, S.|Ostermeyer, B.|Coverdale, J. H.	Kwok, Stephanie|Ostermeyer, Britta|Coverdale, John H.
10.4300/JGME-D-11-00299.1	23997872	Nelson, B. D.|Kasper, J.|Hibberd, P. L. |Thea, D. M. |Herlihy, J. M.	Nelson, Brett D.|Kasper, Jennifer|Hibberd, Patricia L.|Thea, Donald M.|Herlihy, Julie M.
10.3109/0142159X.2013.827328	24006931	Cook, D. A.|Steinert, Y.	Cook, David A.|Steinert, Yvonne
10.1111/medu.12215	24016167	Crampton, P. E. S. |McLachlan, J. C.|Illing, J. C.	Crampton, Paul E. S.|McLachlan, John C.|Illing, Jan C.
10.1111/medu.12260	24016168	Kulasegaram, K. M.|Grierson, L. E. M.|Norman, G. R.	Kulasegaram, Kulamakan M.|Grierson, Lawrence E. M.|Norman, Geoff R.
10.1007/s40037-013-0083-y	24049043	Peters, M. |Ten Cate, O. T. J.	Peters, Max|Ten Cate, Olle Th J.
10.3109/0142159X.2013.829912	24050709	Pau, A.|Jeevaratnam, K.|Chen, Y. S.|Fall, A. A.|Khoo, C.|Nadarajah, V. D.	Pau, Allan|Jeevaratnam, Kamalan|Chen, Yu Sui|Fall, Abdoul Aziz|Khoo, Charmaine|Nadarajah, Vishna Devi
10.1097/ACM.0b013e3182a6a7ce	24072105	Cherniak, W. A.|Drain, P. K.|Brewer, T. F.	Cherniak, William A.|Drain, Paul K.|Brewer, Timothy F.
10.1097/ACM.0b013e3182a7a3af	24072111	Orom, H.|Semalulu, T.|Underwood, W.	Orom, Heather|Semalulu, Teresa|Underwood, Willie
10.3109/0142159X.2013.836269	24094039	Schwellnus, H.|Carnahan, H.	Schwellnus, Heidi|Carnahan, Heather
10.1080/10401334.2013.827974	24112199	Hardin, K. J.|Hardin, D. M.	Hardin, Karol J.|Hardin, D. Mike
10.1080/10401334.2013.827981	24112206	Duke, P.|Frankel, R. M.|Reis, Shmuel	Duke, Pamela|Frankel, Richard M.|Reis, Shmuel
10.1080/10401334.2013.827968	24112208	Wilson, I.|Cowin, L. S.|Johnson, M.|Young, H.	Wilson, Ian|Cowin, Leanne S.|Johnson, Maree|Young, Helen
10.1080/10401334.2013.827969	24112210	Williams, A. A.|Williams, M.	Williams, Adrienne A.|Williams, Mozella
10.1111/medu.12283	24206151	Lineberry, M.|Kreiter, C. D.|Bordage, G.	Lineberry, Matthew|Kreiter, Clarence D.|Bordage, Georges
10.3109/0142159X.2013.849802	24245519	Fatmi, M.|Hartling, L.|Hillier, T.|Campbell, S.|Oswald, A. E.	Fatmi, Mim|Hartling, Lisa|Hillier, Tracey|Campbell, Sandra|Oswald, Anna E.
10.1080/10401334.2013.842911	24246103	Monteiro, S. M.|Norman, G. R.	Monteiro, Sandra M.|Norman, Geoff R.
10.1080/10401334.2013.842914	24246105	Han, H.|Resch, D. S.|Kovach, R. A.	Han, Heeyoung.|Resch, David S.|Kovach, Regina A.
10.1080/10401334.2013.842909	24246109	Norcini, J. J.|Lipner, R. S.|Grosso, L. J.	Norcini, John J.|Lipner, Rebecca S.|Grosso, Louis J.
10.3109/0142159X.2014.850154	24252073	Birden, H.|Glass, N.|Wilson, I.|Harrison, M.|Usherwood, T.|Nass, D.	Birden, Hudson|Glass, Nel|Wilson, Ian|Harrison, Michelle|Usherwood, Tim|Nass, Duncan
10.3109/0142159X.2013.852166	24256109	Martin, P.|Copley, J.|Tyack, Z.	Martin, Priya|Copley, J.|Tyack, Zephanie
10.3109/0142159X.2013.847910	24256130	Sibbald, M.|de Bruin, A.|van Merrienboer, J. J. G.	Sibbald, Matthew|de Bruin, Anique B. H.|van Merrienboer, Jeroen J. G.
10.4300/JGME-D-11-00277.1	24294416	Zevin, B.	Zevin, Boris
10.1111/medu.12264	24330115	Mamede, S.|Schmidt, H. G.	Mamede, Silvia|Schmidt, Henk G.
10.1002/chp.21203	24347150	Lipner, R. S.|Hess, B. J.|Phillips, R. L.	Lipner, Rebecca S.|Hess, Brian J.|Phillips, Robert L.
10.4300/JGME-D-12-00081.1	24404221	Fabricant, P. D.|Dy, C. J. |Dare, D. M.|Bostrom, M. P.	Fabricant, Peter D.|Dy, Christopher J.|Dare, David M.|Bostrom, Mathias P.
10.4300/JGME-D-12-00238.1	24404261	Eaton, J. E. |Reed, D. A.|Aboff Brian M. |Call, S. A. |Chelminski, P. R. |Thanarajasingam, U.|Post, J. A. |Thomas, K. G. |Dupras, D. M.|Beckman, T. J.|West, C. P.|Wittich, C. M. |Halvorsen, A. J.|McDonald, F. S.	Eaton, John E.|Reed, Darcy A.|Aboff, Brian M.|Call, Stephanie A.|Chelminski, Paul R.|Thanarajasingam, Uma|Post, Jason A.|Thomas, Kris G.|Dupras, Denise M.|Beckman, Thomas J.|West, Colin P.|Wittich, Christopher M.|Halvorsen, Andrew J.|McDonald, Furman S.
10.4300/JGME-D-12-00245.1	24404262	Locke, K. A.|Bates, C. K. |Karani, R.|Chheda, S. G.	Locke, Kenneth A.|Bates, Carol K.|Karani, Reena|Chheda, Shobhina G.
10.4300/JGME-D-12-00199.1	24404299	McNeill, M.|Ali, S. K.|Banks, D. E. |Mansi, I. A.	McNeill, Matthew|Ali, Syeda Kauser|Banks, Daniel E.|Mansi, Ishak A.
10.4300/JGME-D-13-00072.1	24404300	King, A.|Hoppe, R. B.	King, Ann|Hoppe, Ruth B.
10.1111/tct.12061	24405921	Morgan, S.	Morgan, Simon
10.1097/ACM.0000000000000154	24448044	Au, Anita G.|Padwal, R. S.|Majumdar, S. R.|McAlister, F. A.	Au, Anita G.|Padwal, Raj S.|Majumdar, Sumit R.|McAlister, Finlay A.
10.1097/ACM.0000000000000147	24448051	Donnon, T. |Al Ansari, A. |Al Alawi, S.|Violato, C.	Donnon, Tyrone |Al Ansari, Ahmed |Al Alawi, Samah|Violato, Claudio
10.4300/JGME-D-12-00355.1	24455001	Sandal, S.|Iannuzzi, M. C.|Knohl, S. J.	Sandal, Shaifali|Iannuzzi, Michael C.|Knohl, Stephen J.
10.2147/AMEP.S51963	24501548	Vanderbilt, A. A. |Mayglothling, J. |Pastis, N. J. |Franzen, D.	Vanderbilt, Allison A.|Mayglothling, Julie|Pastis, Nicholas J.|Franzen, Douglas
10.1111/medu.12288	24528395	Ilic, D.|Maloney, S.	Ilic, Dragan|Maloney, Stephen
10.1111/medu.12290	24528458	Olson, R.|Bialocerkowski, A.	Olson, Rebecca|Bialocerkowski, Andrea
10.1111/medu.12357	24528459	Lau, K. H. V.	Lau, K. H. Vincent
10.1097/ACM.0000000000000162	24556770	Burgess, A. W.|McGregor, D. M.|Mellis, C. M.	Burgess, Annette W.|McGregor, Deborah M.|Mellis, Craig M.
10.2147/AMEP.S58476	24600299	Busari, J. O. |Stammen, L. A. |Gennissen, L. M. |Moonen, R. M.	Busari, Jamiu O.|Stammen, Lorette A.|Gennissen, Lokke M.|Moonen, Rob M.
10.2147/AMEP.S57236	24600300	Al Ansari, A. |Donnon, T. |Al Khalifa, K. |Darwish, A. |Violato, C.	Al Ansari, Ahmed |Donnon, Tyrone |Al Khalifa, Khalid|Darwish, Abdulla|Violato, Claudio
10.1111/medu.12391	24606621	McGaghie, W. C.|Issenberg, S. B.|Barsuk, J. H.|Wayne, D. B.	McGaghie, William C.|Issenberg, S. Barry|Barsuk, Jeffrey H.|Wayne, Diane B.
10.1007/s10459-014-9500-1	24615278	Benbassat, J.	Benbassat, Jochanan
10.1097/ACM.0000000000000200	24667512	Fnais, N.|Soobiah, C.|Chen, M. H.|Lillie, E.|Perrier, L.|Tashkhandi, M.|Straus, S. E.|Mamdani, M.|Al-Omran, M.|Tricco, A. C.	Fnais, Naif|Soobiah, Charlene|Chen, Maggie Hong|Lillie, Erin|Perrier, Laure|Tashkhandi, Mariam|Straus, Sharon E.|Mamdani, Muhammad.|Al-Omran, Mohammed|Tricco, Andrea C.
10.4300/JGME-D-13-00012.1	24701306	Mintz, L. J.|Stoller, J. K.	Mintz, Laura J.|Stoller, James K.
10.1111/medu.12406	24712932	Cherry, M. G.|Fletcher, I.|O'Sullivan, H.|Dornan, T.	Cherry, M. Gemma|Fletcher, Ian|O'Sullivan, Helen|Dornan, Tim
10.1186/1472-6920-14-76	24725268	Ferguson, J.|Wakeling, J.|Bowie, P.	Ferguson, Julie|Wakeling, Judy|Bowie, Paul
10.1186/1472-6920-14-79	24731433	Qiao, Y. Q.|Shen, J.|Liang, X.|Ding, S.|Chen, F. Y.|Shao, L.|Zheng, Q.|Ran, Z. H.	Qiao, Yu Qi|Shen, Jun|Liang, Xiao|Ding, Song|Chen, Fang Yuan|Shao, Li|Zheng, Qing|Ran, Zhi Hua
10.1111/tct.12127	24802919	Alexander, C. |Millar, J. |Szmidt, N. |Hanlon, K. |Cleland, J.	Alexander, Cameron|Millar, James|Szmidt, Natasha|Hanlon, Katie|Cleland, Jennifer
10.1007/s10459-014-9509-5	24819405	Cook, D. A.|Hatala, R.	Cook, David A.|Hatala, Rose
10.1097/ACM.0000000000000284	24826852	Hall, J. N.|Woods, N. N.|Hanson, M. D.	Hall, Justin N.|Woods, Nicole N.|Hanson, Mark D.
10.2147/AMEP.S59022	24868181	Aujoulat, I. |Jacquemin, P. |Rietzschel, E. |Scheen, A. |Trefois, P. |Wens, J. |Darras, E. |Hermans, M. P.	Aujoulat, Isabelle|Jacquemin, Patricia|Rietzschel, Ernst|Scheen, Andre|Trefois, Patrick|Wens, Johan |Darras, Elisabeth|Hermans, Michel P.
10.1007/s10459-014-9516-6	24903583	LeBlanc, V. R.|McConnell, M. M.|Monteiro, S. D.	LeBlanc, Vicki R.|McConnell, Meghan M.|Monteiro, Sandra D.
10.2147/AMEP.S46211	24904226	Alzahem, A. M. |Van der Molen, H. T. |Alaujan, A. H. |de Boer, B. J.	Alzahem, Abdullah M.|van der Molen, Henk T.|Alaujan, Arwa H.|de Boer, Benjamin J.
10.1111/medu.12432	24909527	Cheng, A.|Eppich, W.|Grant, V.|Sherbino, J.|Zendejas, B.|Cook, D. A.	Cheng, Adam|Eppich, Walter|Grant, Vincent|Sherbino, Jonathan|Zendejas, Benjamin|Cook, David A.
10.1186/1472-6920-14-115	24912500	Burgess, A. W.|McGregor, D. M.|Mellis, C. M.	Burgess, Annette W.|McGregor, Deborah M.|Mellis, Craig M.
10.1111/tct.12129	24917094	Batt-Rawden, S. A.|Flickinger, T. E.|Weiner, J. |Cheston, C. C.|Chisolm, M. S.	Batt-Rawden, Samantha A.|Flickinger, Tabor E.|Weiner, John|Cheston, Christine C.|Chisolm, Margaret S.
10.4300/JGME-D-13-00124.1	24949125	Dunhill, D.|Schmidt, S.|Klein, R.	Dunhill, David|Schmidt, Stacie|Klein, Robin
10.4300/JGME-D-13-00308.1	24949126	Bree, K. K. |Whicker, S. A.|Fromme, H. B.|Paik, S.|Greenberg, L.	Bree, Kelly K.|Whicker, Shari A.|Fromme, Helen Barrett|Paik, Steve|Greenberg, Larrie
10.3402/meo.v19.24441	24974832	Martinez, J.|Harris, C.	Martinez, Johanna|Harris, Christina
10.1097/ACM.0000000000000388	24979285	O'Brien, B. C.|Harris, I. B.|Beckman, T. J.|Reed, D. A.|Cook, D. A.	O'Brien, Bridget C.|Harris, Ilene B.|Beckman, Thomas J.|Reed, Darcy A.|Cook, David A.
10.1007/s40037-014-0132-1	24980516	Alers, M. |van Leerdam, L. |Dielissen, P. |Lagro-Janssen, A.	Alers, Margret|van Leerdam, Lotte|Dielissen, Patrick |Lagro-Janssen, Antoine
10.1097/ACM.0000000000000391	24988420	O'Leary, J. D.|O'Sullivan, O.|Barach, P.|Shorten, G. D.	O'Leary, James D.|O'Sullivan, Owen|Barach, Paul|Shorten, George D.
10.1097/ACM.0000000000000413	25006708	Rosenman, E. D.|Shandro, J. R.|Ilgen, J. S.|Harper, A. L.|Fernandez, R.	Rosenman, Elizabeth D.|Shandro, Jamie R.|Ilgen, Jonathan S.|Harper, Amy L.|Fernandez, Rosemarie
10.1111/medu.12473	25039731	Cook, D. A.	Cook, David A.
10.1097/ACM.0000000000000433	25054415	Colbert-Getz, J. M.|Kim, Sooyoun|Goode, V. H.|Shochet, R. B.|Wright, S. M.	Colbert-Getz, Jorie M.|Kim, Sooyoun|Goode, Victoria H.|Shochet, Robert B.|Wright, Stephen M.
10.1186/1472-6920-14-152	25060160	Phillips, A. C.|Lewis, L. K.|McEvoy, M. P.|Galipeau, J.|Glasziou, P.|Hammick, M.|Moher, D.|Tilson, J. K.|Williams, M. T.	Phillips, Anna C.|Lewis, Lucy K.|McEvoy, Maureen P.|Galipeau, James|Glasziou, Paul|Hammick, Marilyn|Moher, David|Tilson, Julie K.|Williams, Mozella T.
10.3402/meo.v19.24325	25062944	Dacey, M. L. |Kennedy, M. A.|Polak, R. |Phillips, E. M.	Dacey, Marie L.|Kennedy, Mary A.|Polak, Rani|Phillips, Edward M.
10.3109/0142159X.2014.917284	25072533	Cook, D. A.	Cook, David A.
10.1111/medu.12510	25113112	Beran, T. N.|Kaba, A.|Caird, J.|McLaughlin, K.	Beran, Tanya N.|Kaba, Alyshah|Caird, Jeff|McLaughlin, Kevin
10.1111/medu.12509	25113114	Hrynchak, P.|Takahashi, S. G.|Nayer, M.	Hrynchak, Patricia|Takahashi, Susan G.|Nayer, Marla
10.1186/1472-6920-14-178	25158698	Yang, J.|Zhang, Y.|Ye, X.|Xie, C.|Ge, X.|Lu, F.|Yu, Q.|Sun, H.	Yang, Jingyi|Zhang, Ying|Ye, Xiaolong|Xie, Cheng|Ge, Xv|Lu, Fan|Yu, Qing|Sun, Hantang
10.1111/medu.12512	25200017	Hope, V.|Henderson, Max	Hope, Valerie|Henderson, Max
10.1097/ACM.0000000000000502	25250751	Webb, A. M. B.|Tsipis, N. E.|McClellan, T. R.|McNeil, M. J.|Xu, M. M.|Doty, J. P.|Taylor, D. C.	Webb, Allison M. B.|Tsipis, Nicholas E.|McClellan, Taylor R.|McNeil, Michael J.|Xu, MengMeng|Doty, Joseph P.|Taylor, Dean C.
10.3109/0142159X.2014.970996	25314376	Sharma, R.|Gordon, M.|Dharamsi, S.|Gibbs, T.	Sharma, Richa|Gordon, Morris|Dharamsi, Shafik|Gibbs, Trevor
10.1186/1472-6920-14-219	25315848	Kelm, Z.|Womer, J.|Walter, J. K.|Feudtner, C.	Kelm, Zak|Womer, James|Walter, Jennifer K.|Feudtner, Chris
10.1080/10401334.2014.910463	25318039	Huang, L.|Cai, Q.|Cheng, L.|Kosik, R.|Mandell, G.|Wang, S. J.|Xu, G. T.|Fan, A. P.	Huang, Lei|Cai, Qiaoling|Cheng, Liming|Kosik, Russell|Mandell, Greg|Wang, Shuu-Jiun|Xu, Guo-Tong|Fan, Angela P.
10.5116/ijme.5380.ca6b	25341220	Burgos, C. M. |Josephson, A.	Burgos, Carmen M.|Josephson, Anna
10.5116/ijme.53ae.c907	25341224	Stewart, T. |Wubbena, Z. C.	Stewart, Trae|Wubbena, Zane C.
10.2147/AMEP.S63435	25342926	Stunt, J. |Wulms, P. |Kerkhoffs, G. |Dankelman, J. |van Dijk, C.|Tuijthof, G.	Stunt, J.|Wulms, P.|Kerkhoffs, G.|Dankelman, J.|van Dijk, C.|Tuijthof, G.
10.1097/ACM.0000000000000549	25374041	Brydges, R.|Hatala, R.|Zendejas, B.|Erwin, P. J.|Cook, D. A.	Brydges, Ryan|Hatala, Rose|Zendejas, Benjamin|Erwin, Patricia J.|Cook, David A.
10.3109/0142159X.2014.971724	25401408	Ahmadi, S. F.|Baradaran, H. R.|Ahmadi, E.	Ahmadi, Seyed-Foad|Baradaran, Hamid R.|Ahmadi, Emad
10.1111/medu.12535	25413910	Knorr, M.|Hissbach, J.	Knorr, Mirjana|Hissbach, Johanna
10.1111/medu.12583	25413911	Nguyen, Q. D.|Fernandez, N.|Karsenti, T.|Charlin, B.	Nguyen, Quoc Dinh|Fernandez, Nicolas|Karsenti, Thierry|Charlin, Bernard
10.1007/s40037-014-0148-6	25428333	Lyndon, M. P.|Strom, J. M. |Alyami, H. M. |Yu, T. C.|Wilson, N. C. |Singh, P. P. |Lemanu, D. P. |Yielder, J. |Hill, A. G.	Lyndon, Mataroria P.|Strom, Joanna M.|Alyami, Hussain M.|Yu, Tzu-Chieh|Wilson, Nichola C.|Singh, Primal P.|Lemanu, Daniel P.|Yielder, Jill|Hill, Andrew G.
10.1186/s12909-014-0249-2	25431359	Hift, R. J.	Hift, Richard J.
10.1186/1472-6920-14-S1-S4	25558915	Law, M. P.|Orlando, E.|Baker, G. R.	Law, Madelyn P.|Orlando, Elaina|Baker, G. Ross
10.1186/1472-6920-14-S1-S5	25558952	Bandiera, G.|Hynes, M. K.|Spadafora, S. M.	Bandiera, Glen|Hynes, Melissa K.|Spadafora, Salvatore M.
10.1186/1472-6920-14-S1-S14	25560685	Jamal, M. H.|Wong, S.|Whalen, T. V.	Jamal, Mohammad H.|Wong, Stephanie|Whalen, Thomas V.
10.1186/1472-6920-14-S1-S2	25561349	Osborne, R.|Parshuram, C. S.	Osborne, Roisin|Parshuram, Christopher S.
10.1080/10401334.2014.979177	25584467	Bekas, S.	Bekas, Stavros
10.1080/10401334.2014.979181	25584468	Liu, M.|Curet, M.	Liu, May|Curet, Myriam
10.1007/s10459-014-9579-4	25616718	Patterson, F.|Prescott-Clements, L.|Zibarras, L.|Edwards, H.|Kerrin, M.|Cousans, F.	Patterson, Fiona|Prescott-Clements, Linda|Zibarras, Lara|Edwards, Helena|Kerrin, Maire|Cousans, Fran
10.1111/medu.12571	25626746	Marton, G. E.|McCullough, B.|Ramnanan, C. J.	Marton, Gregory E.|McCullough, Brendan|Ramnanan, Christopher J.
10.1111/medu.12621	25626747	Ilgen, J. S.|Ma, I. W. Y.|Hatala, R.|Cook, D. A.	Ilgen, Jonathan S.|Ma, Irene W. Y.|Hatala, Rose|Cook, David A.
10.1186/s12909-015-0296-3	25638167	Kononowicz, A. A.|Zary, N.|Edelbring, S.|Corral, J.|Hege, I.	Kononowicz, Andrzej A.|Zary, Nabil|Edelbring, Samuel|Corral, Janet|Hege, Inga
10.3109/0142159X.2015.1006599	25649102	Al-Wassia, H.|Al-Wassia, R.|Shihata, S.|Park, Y. S.|Tekian, A.	Al-Wassia, Heidi|Al-Wassia, Rolina|Shihata, Shadi|Park, Yoon Soo|Tekian, Ara
10.2147/AMEP.S70139	25653570	McCullough, B.|Marton, G. E.|Ramnanan, C. J.	McCullough, Brendan|Marton, Gregory E.|Ramnanan, Christopher J.
10.1007/s10459-015-9587-z	25662873	Albanese, M.|Case, S. M.	Albanese, Mark|Case, Susan M.
10.3109/0142159X.2015.1009019	25665626	Onyura, B.|Baker, L.|Cameron, B.|Friesen, F.|Leslie, K.	Onyura, Betty|Baker, Lindsay|Cameron, Blair|Friesen, Farah|Leslie, Karen
10.3109/0142159X.2015.1009022	25665629	Roff, S.	Roff, Sue
10.1111/medu.12625	25693985	Schutte, T.|Tichelaar, J.|Dekker, R. S.|van Agtmael, M. A.|de Vries, T.|Richir, M. C.	Schutte, Tim|Tichelaar, Jelle|Dekker, Ramon S.|van Agtmael, Michiel A.|de Vries, Theo P. G. M.|Richir, Milan C.
10.1007/s10459-015-9593-1	25702196	Hatala, R.|Cook, D. A.|Brydges, R.|Hawkins, R. E.	Hatala, Rose|Cook, David A.|Brydges, Ryan|Hawkins, Richard E.
10.2147/AMEP.S46669	25792862	Bamber, A. R.|Quince, T. A.	Bamber, Andrew R.|Quince, Thelma A.
10.1111/medu.12649	25800297	Brydges, R.|Manzone, J.|Shanks, D.|Hatala, R.|Hamstra, S. J.|Zendejas, B.|Cook, D. A.	Brydges, Ryan|Manzone, Julian|Shanks, David|Hatala, Rose|Hamstra, Stanley J.|Zendejas, Benjamin|Cook, David A.
10.1111/medu.12681	25800299	Oates, M.|Davidson, M.	Oates, Matthew|Davidson, Megan
10.3109/0142159X.2015.1006609	25803590	Abdulmajed, H.|Park, Y. S.|Tekian, A.	Abdulmajed, Hind|Park, Yoon Soo|Tekian, Ara
10.1097/ACM.0000000000000702	25853690	Chang, Y.|Ramnanan, C. J.	Chang, Youjin|Ramnanan, Christopher J.
10.1186/s12909-015-0311-8	25853890	Schiekirka, S.|Raupach, T.	Schiekirka, Sarah|Raupach, Tobias
10.2147/AMEP.S64178	25878517	Lin, Yiqun|Cheng, A.	Lin, Yiqun|Cheng, Adam
10.1186/s12909-015-0306-5	25879196	Ramjaun, A.|Sudarshan, M.|Patakfalvi, L.|Tamblyn, R.|Meguerditchian, A. N.	Ramjaun, Aliya|Sudarshan, Monisha|Patakfalvi, Laura|Tamblyn, Robyn|Meguerditchian, Ari N.
10.1080/10401334.2015.1011647	25893932	Stewart, T. |Wubbena, Z. C.	Stewart, Trae|Wubbena, Zane C.
10.1186/s12909-015-0350-1	25903055	Webster, F.|Krueger, P.|MacDonald, H.|Archibald, D.|Telner, D.|Bytautas, J.|Whitehead, C. R.	Webster, Fiona|Krueger, Paul|MacDonald, Heather|Archibald, Douglas|Telner, Deanna|Bytautas, Jessica|Whitehead, Cynthia R.
10.3402/meo.v20.27003	25911282	Price, D. W. |Wagner, D. P. |Krane, N. K. |Rougas, S. C. |Lowitt, N. R. |Offodile, R. S. |Easdown, L. J. |Andrews, M. A. |Kodner, C. M. |Lypson, M. |Barnes, B. E.	Price, David W.|Wagner, Diane P.|Krane, N. Kevin|Rougas, Steven C.|Lowitt, Nancy R.|Offodile, Regina S.|Easdown, L. Jane|Andrews, Mark A.|Kodner, Charles M.|Lypson, Monica|Barnes, Barbara E.
10.1111/medu.12680	25924122	Ng, S. L.|Kinsella, E. A.|Friesen, F.|Hodges, B. D.	Ng, Stella L.|Kinsella, Elizabeth A.|Friesen, Farah|Hodges, Brian D.
10.3109/0142159X.2015.1032918	25945945	Park, S.|Khan, N. F.|Hampshire, M.|Knox, R.|Malpass, A.|Thomas, J.|Anagnostelis, B.|Newman, M.|Bower, P.|Rosenthal, J.|Murray, E.|Iliffe, S.|Heneghan, C.|Band, A.|Georgieva, Z.	Park, Sophie|Khan, Nada F.|Hampshire, Mandy|Knox, Richard|Malpass, Alice|Thomas, James|Anagnostelis, Betsy|Newman, Mark|Bower, Peter|Rosenthal, Joe|Murray, Elizabeth|Iliffe, Steve|Heneghan, Carl|Band, Amanda|Georgieva, Zoya
10.3402/meo.v20.26615	25968131	Agarwal, A. |Wong, S.|Sarfaty, S. |Devaiah, A. |Hirsch, A. E.	Agarwal, Ankit|Wong, Stephanie|Sarfaty, Suzanne|Devaiah, Anand|Hirsch, Ariel E.
10.1111/tct.12331	25982070	Locke, R.|Scallan, S.|Mann, R.|Alexander, G.	Locke, Rachel|Scallan, Samantha|Mann, Richard|Alexander, Gail
10.1007/s10459-015-9614-0	26003590	Massie, J.|Ali, J. M.	Massie, Jonathan|Ali, Jason M.
10.1097/ACM.0000000000000773	26039140	Bogetz, J. F.|Rassbach, C. E.|Bereknyei, S.|Mendoza, F. S.|Sanders, L. M.|Braddock, C. H.	Bogetz, Jori F.|Rassbach, Caroline E.|Bereknyei, Sylvia|Mendoza, Fernando S.|Sanders, Lee M.|Braddock, Clarence H.
10.1186/s12909-015-0384-4	26043772	Meiboom, A. A.|de Vries, H.|Hertogh, C. M. P. M.|Scheele, F.	Meiboom, Ariadne A.|de Vries, Henk|Hertogh, Cees M. P. M.|Scheele, Fedde
10.1111/medu.12744	26077214	van de Ridder, J. M. M.|Monica, J. M. |McGaghie, W. C.|Stokking, K. M.|Ten Cate, O. T. J.	van de Ridder, J. M. Monica|McGaghie, William C.|Stokking, Karel M.|Ten Cate, Olle Th J.
10.3109/0142159X.2015.1047756	26079669	Anderson, E.|Smith, R.|Hammick, M.	Anderson, Elizabeth|Smith, Roger|Hammick, Marilyn
10.1002/chp.21290	26115113	Cervero, R. M. |Gaines, J. K.	Cervero, Ronald M.|Gaines, Julie K.
10.4300/JGME-D-13-00373.1	26140112	Blackmore, C.|Austin, J.|Lopushinsky, S. R.|Donnon, T.	Blackmore, Christopher|Austin, Janice|Lopushinsky, Steven R.|Donnon, Tyrone
10.1111/medu.12768	26152488	Lake, J.|Jackson, L.|Hardman, C.	Lake, Jonathan|Jackson, Louise|Hardman, Claire
10.1080/10401334.2015.1046734	26158325	Feeley, A. M.|Biggerstaff, D. L.	Feeley, Anne-Marie|Biggerstaff, Deborah L.
10.1080/10401334.2015.1044750	26158326	Vaughn, J. L.|Rickborn, L. R.|Davis, J. A.	Vaughn, John L.|Rickborn, Lanette R.|Davis, John A.
10.1097/ACM.0000000000000811	26200582	Wisdom, J. P.|Riley, H.|Myers, N.	Wisdom, Jennifer P.|Riley, Halley|Myers, Neely
10.1097/ACM.0000000000000848	26200585	Rosenman, E. D.|Ilgen, J. S.|Shandro, J. R.|Harper, A. L.|Fernandez, R.	Rosenman, Elizabeth D.|Ilgen, Jonathan S.|Shandro, Jamie R.|Harper, Amy L.|Fernandez, Rosemarie
10.1007/s10459-015-9626-9	26215664	Moyo, M.|Goodyear-Smith, F. A.|Weller, J.|Robb, G.|Shulruf, B.	Moyo, Mpatisi|Goodyear-Smith, Felicity A.|Weller, Jennifer|Robb, Gillian|Shulruf, Boaz
10.4300/JGME-D-14-00205.1	26221430	Davis, J.|Riesenberg, L. A.|Mardis, M.|Donnelly, J.|Benningfield, B.|Youngstrom, M.|Vetter, I. L.	Davis, Joshua|Riesenberg, Lee Ann|Mardis, M.|Donnelly, John|Benningfield, Branden|Youngstrom, Mallory|Vetter, Imelda L.
10.1111/medu.12766	26296403	Lineberry, M.|Osta, A.|Barnes, M.|Tas, V.|Atchon, K.|Schwartz, A.	Lineberry, Matthew|Osta, Amanda|Barnes, Michelle|Tas, Vildan|Atchon, K.|Schwartz, Alan
10.3109/0142159X.2015.1074990	26372112	Querido, S. J.|Vergouw, D.|Wigersma, L.|Batenburg, R. S.|de Rond, M. E. J.|Ten Cate, O. T. J.	Querido, Sophie J.|Vergouw, David|Wigersma, Lode|Batenburg, Ronald S.|De Rond, Marlies E. J.|Ten Cate, Olle Th J.
10.1097/ACM.0000000000000938	26375271	Griswold-Theodorson, S.|Ponnuru, S.|Dong, C.|Szyld, D.|Reed, T.|McGaghie, W. C.	Griswold-Theodorson, Sharon|Ponnuru, Srikala|Dong, Chaoyan|Szyld, Demian|Reed, Trent|McGaghie, William C.
10.1007/s40037-015-0205-9	26381289	Law, M.|Kwong, W.|Friesen, F.|Veinot, P.|Ng, S. L.	Law, Marcus|Kwong, Wilson|Friesen, Farah|Veinot, Paula|Ng, Stella L.
10.1111/medu.12775	26383068	Schmidt, H. G.|Mamede, S.	Schmidt, Henk G.|Mamede, Silvia
10.1186/s12909-015-0429-8	26415677	Macznik, A. K.|Ribeiro, D. C.|Baxter, G. D.	Macznik, Aleksandra K.|Ribeiro, Daniel C.|Baxter, G. David
10.1186/s12909-015-0443-x	26415941	Keifenheim, K. E.|Teufel, M.|Ip, J.|Speiser, N.|Leehr, E. J.|Zipfel, S.|Herrmann-Werner, A.	Keifenheim, Katharina E.|Teufel, Martin|Ip, Julianne|Speiser, Natalie|Leehr, Elisabeth J.|Zipfel, Stephan|Herrmann-Werner, Anne
10.1007/s10459-015-9643-8	26443085	Holland, C.	Holland, Chris
10.1097/ACM.0000000000000937	26445081	Lin, H.|Lin, E.|Auditore, S.|Fanning, J.	Lin, Henry|Lin, Emery|Auditore, Stephanie|Fanning, Jon
10.36834/cmej.36621	26451206	Al Alawi, S.|Al Ansari, A. |Raees, A.|Al Khalifa, S.	Al Alawi, Samah|Al Ansari, Ahmed |Raees, Ayman|Al Khalifa, Salman
10.36834/cmej.36552	26451207	Masterson, M. F. |Gill, R. S. |Turner, S. R. |Shrichand, P. |Giuliani, M.	Masterson, Mark F.|Gill, Richdeep S.|Turner, Simon R.|Shrichand, Pankaj|Giuliani, Meredith
10.36834/cmej.36584	26451231	Deonandan, R. |Khan, H.	Deonandan, Raywat|Khan, Hafsa
10.4300/JGME-D-14-00612.1	26457139	Bolster, L.|Rourke, L.	Bolster, Lauren|Rourke, Liam
10.1007/s10459-015-9644-7	26459329	Yammine, K.|Violato, C.	Yammine, Kaissar|Violato, Claudio
10.1111/medu.12786	26494061	Langlois, J.|Bellemare, C.|Toulouse, J.|Wells, G. A.	Langlois, Jean|Bellemare, Christian|Toulouse, Josee|Wells, George A.
10.1097/ACM.0000000000000910	26505097	Buck, E.|Holden, M.|Hauer, K. E.	Buck, Era|Holden, Mark|Hauer, Karen E.
10.1097/ACM.0000000000000893	26505098	Naismith, L. M.|Cavalcanti, R. B.	Naismith, Laura|Cavalcanti, Rodrigo B.
10.1097/ACM.0000000000000894	26505101	Martimianakis, M. A.|Michalec, B.|Lam, J.|Cartmill, C.|Taylor, J. S.|Hafferty, F. W.	Martimianakis, Maria A.|Michalec, Barret|Lam, Justin|Cartmill, Carrie|Taylor, Janelle S.|Hafferty, Fred W.
10.1007/s10459-015-9646-5	26506843	Cordovani, L.|Cordovani, D.	Cordovani, Ligia|Cordovani, Daniel
10.1097/ACM.0000000000000977	26535862	Durning, S. J.|Dong, T.|Ratcliffe, T.|Schuwirth, L.|Artino, A. R.|Boulet, J. R.|Eva, K. W.	Durning, Steven J.|Dong, Ting|Ratcliffe, Temple|Schuwirth, Lambert W. T.|Artino, Anthony R.|Boulet, John R.|Eva, Kevin W.
10.1007/s10459-015-9645-6	26563722	Dolmans, D. H. J. M.|Loyens, S. M. M.|Marcq, H.|Gijbels, D.	Dolmans, Diana H. J. M.|Loyens, Sofie M. M.|Marcq, Helene|Gijbels, David
10.3109/0142159X.2015.1105941	26571353	Gosselin, K.|Norris, J. L.|Ho, M. J.	Gosselin, K.|Norris, J. L.|Ho, M. J.
10.2147/AMEP.S90568	26604853	Leafloor, C. W.|Lochnan, H. A.|Code, C.|Keely, E. J.|Rothwell, D. M.|Forster, A. J.|Huang, A. R.	Leafloor, Cameron W.|Lochnan, Heather A.|Code, Catherine|Keely, Erin J.|Rothwell, Deanna M.|Forster, Alan J.|Huang, Allen R.
10.3109/0142159X.2015.1112893	26610023	Ahmed, R. A.|Farooq, A.|Storie, D.|Hartling, L.|Oswald, A. E.	Ahmed, Rabia A.|Farooq, Ameer|Storie, Dale|Hartling, Lisa|Oswald, Anna E.
10.1111/medu.12816	26611185	Smith, P. P.|Choudhury, S.|Clark, T. J.	Smith, Paul P.|Choudhury, Shelina|Clark, T. Justin
10.3109/0142159X.2015.1112888	26613398	Rees, E. L.|Quinn, P. J.|Davies, B.|Fotheringham, V.	Rees, Eliot L.|Quinn, Patrick J.|Davies, Benjamin|Fotheringham, Victoria
10.1007/s40037-015-0231-7	26621488	Lefroy, J.|Watling, C. J.|Teunissen, P. W.|Brand, P.	Lefroy, Janet|Watling, Christopher J.|Teunissen, Pim W.|Brand, Paul
10.5116/ijme.5654.3044	26638080	Johnson, D. R.	Johnson, Debbi R.
10.3109/0142159X.2015.1112894	26646982	Ellaway, R. H.|O'Gorman, L.|Strasser, R.|Marsh, D. C.|Graves, L.|Fink, P.|Cervin, C.	Ellaway, Rachel H.|O'Gorman, L.|Strasser, R.|Marsh, D. C.|Graves, L.|Fink, P.|Cervin, C.
10.3109/0142159X.2015.1112897	26652745	Walpole, S. C.|Pearson, D.|Coad, J.|Barna, S.	Walpole, Sarah C.|Pearson, David|Coad, Jonathan|Barna, Stefi
10.5116/ijme.5650.54ad	26668050	Hindmarch, T.|Allikmets, S.|Knights, F.	Hindmarch, Thomas|Allikmets, Silvia|Knights, Felicity
10.4300/JGME-D-14-00236.1	26692964	Stephenson-Famy, A.|Houmard, B. S. |Oberoi, S.|Manyak, A.|Chiang, S.|Kim, Sara	Stephenson-Famy, Alyssa|Houmard, Brenda S.|Oberoi, Sidharth|Manyak, Anton|Chiang, Seine|Kim, Sara
10.4300/JGME-D-14-00728.1	26692965	Paterson, Q. S.|Thoma, B.|Milne, W. K.|Lin, M.|Chan, T. M.	Paterson, Quinten S.|Thoma, Brent|Milne, W. Kenneth|Lin, Michelle|Chan, Teresa M.
10.1111/medu.12817	26695465	Patterson, F.|Knight, A.|Dowell, J.|Nicholson, S.|Cousans, F.|Cleland, J.	Patterson, Fiona|Knight, Alec|Dowell, Jon|Nicholson, Sandra|Cousans, Fran|Cleland, Jennifer
10.1111/medu.12844	26695466	Nordquist, J.	Nordquist, Jonas
10.1111/medu.12927	26695473	Dyrbye, L. N.|Shanafelt, T. D.	Dyrbye, Liselotte N.|Shanafelt, Tait D.
10.1097/ACM.0000000000001053	26703415	Havyer, R. D.|Nelson, D. R.|Wingo, M. T.|Comfere, N. I.|Halvorsen, A. J.|McDonald, F. S.|Reed, D. A.	Havyer, Rachel D.|Nelson, Darlene R.|Wingo, Majken T.|Comfere, Nneka I.|Halvorsen, Andrew J.|McDonald, Furman S.|Reed, Darcy A.
10.1186/s12909-016-0538-z	26768734	Sattelmayer, M.|Elsig, S.|Hilfiker, R.|Baer, G.	Sattelmayer, Martin|Elsig, Simone|Hilfiker, Roger|Baer, Gillian
10.1186/s12909-016-0546-z	26787019	Zhou, J.|Zhou, S.|Huang, C.|Xu, R.|Zhang, Z.|Zeng, S.|Qian, G.	Zhou, Jiyin|Zhou, Shiwen|Huang, Chunji|Xu, Rufu|Zhang, Zuo|Zeng, Shengya|Qian, Guisheng
10.1080/10401334.2015.1107484	26787081	Kilgour, J. M.|Grundy, L.|Monrouxe, L. V.	Kilgour, James M.|Grundy, Lisa|Monrouxe, Lynn V.
10.1097/ACM.0000000000001090	26796091	Carney, P. A.|Palmer, R. T.|Miller, M. F.|Thayer, E. K.|Estroff, S. E.|Litzelman, D. K.|Biagioli, F. E.|Teal, C. R.|Lambros, A.|Hatt, W. J.|Satterfield, J. M.	Carney, Patricia A.|Palmer, Ryan T.|Miller, Michael F.|Thayer, Erin K.|Estroff, Sue E.|Litzelman, Debra K.|Biagioli, Frances E.|Teal, Cayla R.|Lambros, Ann|Hatt, William J.|Satterfield, Jason M.
10.1007/s40037-015-0250-4	26797930	Nesbitt, C. I.|Birdi, N.|Mafeld, S.|Stansby, G.	Nesbitt, Craig I.|Birdi, Nikhil|Mafeld, Sebastian|Stansby, Gerrard
10.5116/ijme.5685.14da	26826798	Dannaway, J.|Ng, H.|Schoo, A.	Dannaway, Jasan|Ng, Heryanto|Schoo, Adrian
10.3109/0142159X.2015.1132832	26841123	Rahim, A.|Knights, F.|Fyfe, M.|Alagarajah, J.|Baraitser, P.	Rahim, Anika|Knights, Felicity|Fyfe, Molly|Alagarajah, Janagan|Baraitser, Paula
10.1111/medu.12812	26896014	Dennhardt, S.|Apramian, T.|Lingard, L. A.|Torabi, N.|Arntfield, S.	Dennhardt, Silke|Apramian, Tavis|Lingard, Lorelei A.|Torabi, Nazi|Arntfield, Shannon
10.1111/medu.12806	26896015	Sulzer, S. H.|Feinstein, N. W.|Wendland, C. L.	Sulzer, Sandra H.|Feinstein, Noah W.|Wendland, Claire L.
10.1111/medu.12878	26896016	Cowen, V. S.|Kaufman, D.|Schoenherr, L.	Cowen, Virginia S.|Kaufman, Diane|Schoenherr, Lisa
10.1111/medu.12925	26896017	Haidet, P.|Jarecke, J.|Adams, N. E.|Stuckey, H. L.|Green, M. J.|Shapiro, D. E.|Teal, C. R.|Wolpaw, D. R.	Haidet, Paul|Jarecke, Jodi|Adams, Nancy E.|Stuckey, Heather L.|Green, Michael J.|Shapiro, Daniel E.|Teal, Cayla R.|Wolpaw, Daniel R.
10.1097/ACM.0000000000001133	26910897	Fargen, K. M.|Drolet, B. C.|Philibert, I.	Fargen, Kyle M.|Drolet, Brian C.|Philibert, Ingrid
10.1097/01.CEH.0000473130.55806.87	26953857	Grzeskowiak, L. E.|Thomas, A. E.|To, J.|Phillips, A. J.|Reeve, E.	Grzeskowiak, Luke E.|Thomas, Aliki E.|To, Josephine|Phillips, Adam J.|Reeve, Emily
10.1097/CEH.0000000000000028	26954249	Phillipson, L.|Goodenough, B.|Reis, Samantha|Fleming, R.	Phillipson, Lyn|Goodenough, Belinda|Reis, Samantha|Fleming, Richard
10.1186/s12909-016-0615-3	26968816	Surmon, L.|Bialocerkowski, A.|Hu, W.	Surmon, Laura|Bialocerkowski, Andrea|Hu, Wendy
10.1111/medu.12945	26995481	Kramp, K. H.|van Det, M. J.|Hoff, C.|Veeger, N. J. G. M.|Ten Cate Hoedemaker, H. O.|Pierie, J. P. E. N.	Kramp, Kelvin H.|van Det, Marc J.|Hoff, Christiaan|Veeger, Nic J. G. M.|ten Cate Hoedemaker, Henk O.|Pierie, Jean-Pierre E. N.
10.1111/medu.12944	26995482	Wilson, A. B.|Taylor, M. A.|Klein, B. A.|Sugrue, M. K.|Whipple, E. C.|Brokaw, J. J.	Wilson, Adam B.|Taylor, Melissa A.|Klein, Barbie A.|Sugrue, Megan K.|Whipple, Elizabeth C.|Brokaw, James J.
10.1111/medu.12939	26995483	Scott, J.|Morales, D. R.|McRitchie, A.|Riviello, R.|Smink, D.|Yule, S. J.	Scott, John|Morales, Dianali R.|McRitchie, Andrew|Riviello, Robert|Smink, Douglas|Yule, Steven J.
10.1111/medu.12962	26995484	Puthran, R.|Zhang, M. W. B.|Tam, W.|Ho, R. C.	Puthran, Rohan|Zhang, Melvyn W. B.|Tam, Wilson W.|Ho, Roger C.
10.1111/medu.12898	26995485	Tai, J.|Molloy, E.|Haines, T.|Canny, B.	Tai, Joanna|Molloy, Elizabeth|Haines, Terry|Canny, Benedict
10.1111/medu.12854	26995486	Pront, L.|Gillham, D.|Schuwirth, L.	Pront, Leeanne|Gillham, David|Schuwirth, Lambert W. T.
10.3109/0142159X.2016.1147536	27007488	Gordon, M.	Gordon, Morris
10.1186/s12909-016-0616-2	27044264	Hecht, L.|Buhse, S.|Meyer, G.	Hecht, Lars|Buhse, Susanne|Meyer, Gabriele
10.1097/ACM.0000000000001169	27049539	Stevenson, M. D.|Smigielski, E. M.|Naifeh, M. M.|Abramson, E. L.|Todd, C.|Li, S. T. T.	Stevenson, Michelle D.|Smigielski, Elizabeth M.|Naifeh, Monique M.|Abramson, Erika L.|Todd, Christopher|Li, Su-Ting T.
10.3109/0142159X.2016.1158799	27050026	Rees, E. L.|Hawarden, A. W.|Dent, G.|Hays, R.|Bates, J.|Hassell, A. B.	Rees, Eliot L.|Hawarden, Ashley W.|Dent, Gordon|Hays, Richard|Bates, Joanna|Hassell, Andrew B.
10.1111/medu.12973	27072440	Gauthier, G.|St-Onge, C.|Tavares, W.	Gauthier, Genevieve|St-Onge, Christina|Tavares, Walter
10.2147/AMEP.S99617	27099542	Papanikolaou, I. S.|Karatzas, P. S.|Varytimiadis, L. T.|Tsigaridas, A.|Galanopoulos, M.|Viazis, N.|Karamanolis, D. G.	Papanikolaou, Ioannis S.|Karatzas, Pantelis S.|Varytimiadis, Lazaros T.|Tsigaridas, Athanasios|Galanopoulos, Michail|Viazis, Nikos|Karamanolis, Dimitrios G.
10.2147/AMEP.S76976	27099544	Koblizek, V.|Novotna, B.|Zbozinkova, Z.|Hejduk, K.	Koblizek, Vladimir|Novotna, Barbora|Zbozinkova, Zuzana|Hejduk, Karel
10.1186/s12909-016-0627-z	27103593	Hautz, S. C.|Hautz, W. E.|Feufel, M. A.|Spies, C. D.	Hautz, Stefanie C.|Hautz, Wolf E.|Feufel, Markus A.|Spies, Claudia D.
10.1186/s12909-016-0639-8	27117063	Leisy, H. B.|Ahmad, M.	Leisy, Heather B.|Ahmad, Meleha
10.1097/ACM.0000000000001203	27119328	Goodfellow, A.|Ulloa, J. G.|Dowling, P. T.|Talamantes, E.|Chheda, S.|Bone, C.|Moreno, G.	Goodfellow, Amelia|Ulloa, Jesus G.|Dowling, Patrick T.|Talamantes, Efrain|Chheda, Somil|Bone, Curtis|Moreno, Gerardo
10.1186/s12909-016-0653-x	27129790	Chung, H. O.|Oczkowski, S. J. W.|Hanvey, L.|Mbuagbaw, L.|You, J. J.	Chung, Han-Oh|Oczkowski, Simon J. W.|Hanvey, Louise|Mbuagbaw, Lawrence|You, John J.
10.3109/0142159X.2016.1173662	27145182	Cake, M. A.|Bell, M. A.|Williams, J. C.|Brown, F. J. L.|Dozier, M.|Rhind, S. M.|Baillie, S.	Cake, Martin A.|Bell, Melinda A.|Williams, Julie C.|Brown, Fiona J. L.|Dozier, Marshall|Rhind, Susan M.|Baillie, Sarah
10.3109/0142159X.2016.1173663	27146438	Reeves, S.|Fletcher, S.|Barr, H.|Birch, I.|Boet, S.|Davies, N.|McFadyen, A.|Rivera, J.|Kitto, S.	Reeves, Scott|Fletcher, Simon|Barr, Hugh|Birch, Ivan|Boet, Sylvain|Davies, Nigel|McFadyen, Angus|Rivera, Josette|Kitto, Simon
10.4300/JGME-D-15-00144.1	27168881	Hauer, K. E.|Ten Cate, O. T. J.|Boscardin, C. K.|Iobst, W.|Holmboe, E. S.|Chesluk, B.|Baron, R. B. |O'Sullivan, P. S.	Hauer, Karen E.|Ten Cate, Olle Th J.|Boscardin, Christy K.|Iobst, William|Holmboe, Eric S.|Chesluk, Benjamin|Baron, Robert B.|O'Sullivan, Patricia S.
10.1186/s12909-016-0655-8	27177766	Hege, I.|Kononowicz, A. A.|Tolks, D.|Edelbring, S.|Kuehlmeyer, K.	Hege, Inga|Kononowicz, Andrzej A.|Tolks, Daniel|Edelbring, Samuel|Kuehlmeyer, Katja
10.1186/s12909-016-0672-7	27215280	Kim, J.-H.|Park, Jin-Hwa|Shin, S.	Kim, Jung-Hee|Park, Jin-Hwa|Shin, Sujin
10.1111/medu.12985	27295476	Pugh, D.|Regehr, G.	Pugh, Debra|Regehr, Glenn
10.1097/ACM.0000000000001286	27384107	Hanson, M. D.|Moineau, G.|Kulasegaram, K. M.|Hammond, R.	Hanson, Mark D.|Moineau, Genevieve|Kulasegaram, Kulamakan M.|Hammond, Robert.
10.1186/s12909-016-0700-7	27390843	de Leeuw, R. A.|Westerman, M.|Nelson, E.|Ket, J. C. F.|Scheele, F.	de Leeuw, R. A.|Westerman, M.|Nelson, E.|Ket, J. C. F.|Scheele, Fedde
10.1111/medu.13034	27402041	Bates, J.|Ellaway, R. H.	Bates, Joanna|Ellaway, Rachel H.
10.4300/JGME-D-15-00400.1	27413434	Rosenman, E. D.|Branzetti, J. B. |Fernandez, R.	Rosenman, Elizabeth D.|Branzetti, Jeremy B.|Fernandez, Rosemarie
10.1097/ACM.0000000000001301	27415444	Carvour, M. L.|Ayyar, B. K.|Chien, K. S.|Ramirez, N. C.|Yamamoto, H.	Carvour, Martha L.|Ayyar, Balaji K.|Chien, Kelly S.|Ramirez, Natalie C.|Yamamoto, Haru
10.1080/0142159X.2016.1181851	27420193	Steinert, Y.|Mann, K. V.|Anderson, B.|Barnett, B. M.|Centeno, A.|Naismith, L. M.|Prideaux, D.|Spencer, J.|Tullo, E.|Viggiano, T.|Ward, H.|Dolmans, D. H. J. M.	Steinert, Yvonne|Mann, Karen V.|Anderson, Brownell|Barnett, Bonnie M.|Centeno, Angel|Naismith, Laura|Prideaux, David|Spencer, John|Tullo, Ellen|Viggiano, Thomas|Ward, Helena|Dolmans, Diana H. J. M.
10.1007/s10459-016-9698-1	27436353	van der Gijp, A.|Ravesloot, C. J.|Jarodzka, H.|van der Schaaf, M. F.|van der Schaaf, I. C.|van Schaik, J. P. J.|Ten Cate, O. T. J.	van der Gijp, Anouk.|Ravesloot, C. J.|Jarodzka, H.|van der Schaaf, M. F.|van der Schaaf, I. C.|van Schaik, J. P. J.|Ten Cate, Olle Th J.
10.1007/s10459-016-9704-7	27465064	Ferreira-Valente, A.|Monteiro, J. S.|Barbosa, R. M.|Salgueira, A.|Costa, P.|Costa, M. J.	Ferreira-Valente, Alexandra|Monteiro, Joana S.|Barbosa, Rita M.|Salgueira, Ana|Costa, Patricio|Costa, Manuel J.
10.1007/s10459-016-9702-9	27469244	Hitch, D.|Nicola-Richmond, K.	Hitch, Danielle|Nicola-Richmond, Kelli
10.1097/ACM.0000000000001328	27489018	Zhou, C.|Crawford, A.|Serhal, E.|Kurdyak, P.|Sockalingam, S.	Zhou, Carrol|Crawford, Allison|Serhal, Eva|Kurdyak, Paul|Sockalingam, Sanjeev
10.1097/ACM.0000000000001334	27532869	Phillips, A. W. |Friedman, B. T. |Utrankar, A. |Ta, A. Q.|Reddy, S. T. |Durning, S. J.	Phillips, Andrew W.|Friedman, Benjamin T.|Utrankar, Amol|Ta, Andrew Q.|Reddy, Shalini T.|Durning, Steven J.
10.2147/AMEP.S76800	27536168	Quince, T. A.|Thiemann, P.|Benson, J. A.|Hyde, S.	Quince, Thelma A.|Thiemann, Pia|Benson, John A.|Hyde, Sarah
10.1186/s12909-016-0729-7	27543269	Archer, J.|Lynn, N.|Coombes, L.|Roberts, M.|Gale, T.|Price, T.|de Bere, S. R.	Archer, Julian|Lynn, Nick|Coombes, Lee|Roberts, Martin|Gale, Tom|Price, Tristan|de Bere, Sam R.
10.1007/s10459-016-9707-4	27544386	Lyons, K.|McLaughlin, J. E.|Khanova, J.|Roth, M. T.	Lyons, Kayley|McLaughlin, Jacqueline E.|Khanova, Julia|Roth, Mary T.
10.1111/medu.13117	27562890	Chan, A.|Purcell, A.|Power, E.	Chan, Annie|Purcell, Alison|Power, Emma
10.1080/0142159X.2016.1210108	27564848	Chan, C. Y. W.|Sum, M. Y.|Lim, W. S.|Chew, N. W. M.|Samarasekera, D. D.|Sim, K.	Chan, Christopher Y. W.|Sum, Min Yi|Lim, Wee Shiong|Chew, Nicholas W. M..|Samarasekera, Dujeepa D.|Sim, Kang
10.1080/0142159X.2016.1210111	27573430	Rogers, D.	Rogers, David
10.1080/0142159X.2016.1215414	27602533	Yepes-Rios, M.|Dudek, N.|Duboyce, R.|Curtis, J.|Allard, R. J.|Varpio, L.	Yepes-Rios, Monica|Dudek, Nancy|Duboyce, Rita|Curtis, Jerri|Allard, Rhonda J.|Varpio, Lara
10.1080/0142159X.2016.1215413	27626710	Barrett, A.|Galvin, R.|Steinert, Y.|Scherpbier, A. J.|O'Shaughnessy, A.|Horgan, M.|Horsley, T.	Barrett, Aileen|Galvin, Rose|Steinert, Yvonne|Scherpbier, Albert J.|O'Shaughnessy, Ann|Horgan, Mary|Horsley, Tanya
10.1080/0142159X.2016.1215412	27626840	Buckley, S. |Ambrose, L.|Anderson, E.|Coleman, J. J.|Hensman, M.|Hirsch, C.|Hodson, J.|Morley, David|Pittaway, S.|Stewart, J.	Buckley, Sharon |Ambrose, Lucy|Anderson, Elizabeth|Coleman, Jamie J.|Hensman, Marianne|Hirsch, Christine|Hodson, James|Morley, David|Pittaway, Sarah|Stewart, Jonathan
10.1111/medu.13071	27628719	Kehoe, A.|McLachlan, J. C.|Metcalf, J.|Forrest, S.|Carter, M.|Illing, J. C.	Kehoe, Amelia|McLachlan, John C.|Metcalf, Jane|Forrest, Simon|Carter, Madeline|Illing, Jan C.
10.1186/s12909-016-0761-7	27633506	Lee, J. H.|Lee, Y.|Gong, S. L.|Bae, J.|Choi, M.	Lee, JuHee|Lee, Yoonju|Gong, SaeLom|Bae, Juyeon|Choi, Moonki
10.3402/meo.v21.32476	27680578	Abushouk, A. I. |Duc, N. M.	Abushouk, Abdelrahman I.|Duc, Nguyen M.
10.1186/s12909-016-0778-y	27687526	Chaneliere, M.|Jacquet, F.|Occelli, P.|Touzet, S.|Siranyan, V.|Colin, C.	Chaneliere, M.|Jacquet, F.|Occelli, P.|Touzet, S.|Siranyan, V.|Colin, C.
10.1007/s10459-016-9717-2	27696102	Henry, B. W.|Block, D. E.|Ciesla, J. R.|McGowan, B. A.|Vozenilek, J. A.	Henry, Beverly W.|Block, Derryl E.|Ciesla, James R.|McGowan, Beth Ann|Vozenilek, J. A.
10.1007/s10459-016-9716-3	27696103	St-Onge, C.|Young, M.|Eva, K. W.|Hodges, B. D.	St-Onge, Christina|Young, Meredith|Eva, Kevin W.|Hodges, Brian D.
10.1111/medu.13108	27762036	Sawyer, S.|Coles, J.|Williams, A.|Williams, B.	Sawyer, Simon|Coles, Jan|Williams, Angela|Williams, Brett
10.1186/s12909-016-0785-z	27769231	Veenker, H.|Paans, W.	Veenker, Herman|Paans, Wolter
10.4300/JGME-D-15-00516.1	27777660	Poeppelman, R. S.|Liebert, C. A. |Vegas, D. B.|Germann, C. A. |Anna V.	Poeppelman, Rachel S.|Liebert, Cara A.|Vegas, Daniel B.|Germann, Carl A.|Volerman, Anna
10.1097/ACM.0000000000001435	27782914	Nelson, S.|White, C. F.|Hodges, B. D.|Tassone, M.	Nelson, Sioban|White, Casey F.|Hodges, Brian D.|Tassone, Maria
10.1080/0142159X.2016.1231914	27797293	Reeve, C.|Woolley, T.|Ross, S. J.|Mohammadi, L.|Halili, S. B.|Cristobal, F.|Siega-Sur, J. L. J.|Neusy, A. J.	Reeve, Carole|Woolley, Torres|Ross, Simone J.|Mohammadi, Leila|Halili, Servando B.|Cristobal, Fortunato|Siega-Sur, Jusie L. J.|Neusy, Andre-Jacques
10.1080/10401334.2016.1234960	27813660	Guerra, O.|Kurtz, D. L. M.	Guerra, Olivia|Kurtz, Donna L. M.
10.2147/AMEP.S116699	27822134	Suphanchaimat, R.|Cetthakrikul, N.|Dalliston, A.|Putthasri, W.	Suphanchaimat, Rapeepong|Cetthakrikul, Nisachol|Dalliston, Alexander|Putthasri, Weerasak
10.1186/s12909-016-0818-7	27881120	Wang, Xin|Shih, J.|Kuo, F. J.|Ho, M. J.	Wang, Xin|Shih, Julie|Kuo, Fen-Ju|Ho, Ming-Jung
10.1111/medu.13144	27882579	Loewen, P.|Legal, M.|Gamble, A.|Shah, K.|Tkachuk, S.|Zed, P.	Loewen, Peter|Legal, Michael|Gamble, Allison|Shah, Kieran|Tkachuk, Stacey|Zed, Peter
10.1111/medu.13204	27995660	Salmon, P.|Young, B.	Salmon, Peter|Young, Bridget
10.4300/JGME-D-15-00764.1	28018531	Raj, K.	Raj, Kristin
10.4300/JGME-D-15-00774.1	28018532	Bills, C. B. |Ahn, J.	Bills, Corey B.|Ahn, James
10.4300/JGME-D-16-00642.1	28018556	Philibert, I.	Philibert, Ingrid
10.1097/ACM.0000000000001537	28030422	Lee, V.|Brain, K.|Martin, J.	Lee, Victor|Brain, Keira|Martin, Jenepher
10.1007/s40037-016-0324-y	28050879	Halman, M.|Baker, L.|Ng, S. L.	Halman, Mark|Baker, Lindsay|Ng, Stella L.
10.5116/ijme.5849.bfce	28064257	Eastwood, J. L.|Koppelman-White, E.|Mi, M.|Wasserman, J. A.|Krug, E. F.|Joyce, B.	Eastwood, Jennifer L.|Koppelman-White, Elysa|Mi, M.|Wasserman, Jason A.|Krug, Ernest F.|Joyce, Barbara
10.1007/s10459-017-9754-5	28083814	Hoffman, B. L.|Hoffman, R.|Wessel, C. B.|Shensa, A.|Woods, M. S.|Primack, B. A.	Hoffman, Beth L.|Hoffman, Robert|Wessel, Charles B.|Shensa, Ariel|Woods, Michelle S.|Primack, Brian A.
10.1007/s10459-017-9753-6	28091976	Kalaian, S. A.|Kasim, R. M.	Kalaian, Sema A.|Kasim, Rafa M.
10.1111/tct.12622	28100044	Ross, M.	Ross, Michael
10.1111/medu.13211	28118684	Feilchenfeld, Z.|Dornan, T.|Whitehead, C. R.|Kuper, A.	Feilchenfeld, Zac|Dornan, Tim|Whitehead, Cynthia R.|Kuper, Ayelet
10.1080/0142159X.2016.1271944	28129720	Losco, C. D.|Grant, W. D.|Armson, A.|Meyer, A. J.|Walker, B. F.	Losco, C. Dominique|Grant, William D.|Armson, Anthony|Meyer, Amanda J.|Walker, Bruce F.
10.2147/AMEP.S123410	28176916	Boileau, E.|St-Onge, C.|Audetat, M. C.	Boileau, Elisabeth|St-Onge, Christina|Audetat, Marie-Claude
10.1097/ACM.0000000000001578	28177958	Bing-You, R. G.|Hayes, V.|Varaklis, K.|Trowbridge, R. L.|Kemp, H.|McKelvy, D.	Bing-You, Robert G.|Hayes, Victoria|Varaklis, Kalli|Trowbridge, Robert L.|Kemp, Heather|McKelvy, Dina
10.1080/10872981.2016.1270020	28178918	Hau, D. K.|Smart, L. R.|DiPace, J. I.|Peck, R. N.	Hau, Duncan K.|Smart, Luke R.|DiPace, Jennifer I.|Peck, Robert N.
10.1186/s12909-017-0878-3	28209159	Terry, R.|Hing, W.|Orr, R.|Milne, N.	Terry, Rebecca|Hing, Wayne|Orr, Robin|Milne, Nikki
10.1097/ACM.0000000000001617	28225466	Sterling, M.|Leung, P.|Wright, D.|Bishop, T. F.	Sterling, Madeline|Leung, Peggy|Wright, Drew|Bishop, Tara F.
10.1097/ACM.0000000000001532	28225733	Dang, T. M.|Maggio, L. A.	Dang, Timothy M.|Maggio, Lauren A.
10.3402/meo.v12i.4460	28253105	Halldorsson, A.	Halldorsson, Ari
10.3402/meo.v9i.4360	28253127	Soethout, M. B. |Ten Cate, O. T. J.|van der Wal, G.	Soethout, M. B.|Ten Cate, Olle Th J.|van der Wal, G.
10.3402/meo.v7i.4542	28253764	Ratnapalan, S.|Hilliard, R. I.	Ratnapalan, Savithiri|Hilliard, Robert I.
10.4300/JGME-D-16-00168.1	28261391	Davis, J.|Roach, C.|Elliott, C.|Mardis, M.|Justice, E. M. |Riesenberg, L. A.	Davis, Joshua|Roach, Catherine|Elliott, Cater|Mardis, Matthew|Justice, Ellen M.|Riesenberg, Lee Ann
10.4300/JGME-D-16-00037.1	28261392	Cheng, H. Y.|Davis, M.	Cheng, Huai Yong|Davis, Molly
10.1007/s40037-017-0338-0	28293900	Peters, Sanne|Clarebout, G.|Diemers, A. D.|Delvaux, N.|Verburgh, A.|Aertgeerts, B.|Roex, A.	Peters, Sanne|Clarebout, Geraldine|Diemers, Agnes D.|Delvaux, Nicolas|Verburgh, An|Aertgeerts, Bert|Roex, Ann
10.1111/medu.13234	28294382	Benassi, Paul|MacGillivray, L.|Silver, I. L.|Sockalingam, S.	Benassi, Paul|MacGillivray, Lindsey|Silver, Ivan L.|Sockalingam, Sanjeev
10.1007/s10459-017-9770-5	28299475	Lo, Kristin|Waterland, J.|Todd, P.|Gupta, T.|Bearman, M.|Hassed, C.|Keating, J. L.	Lo, Kristin|Waterland, Jamie|Todd, Paula|Gupta, Tanvi|Bearman, Margaret|Hassed, Craig|Keating, Jennifer L.
10.36834/cmej.36644	28344699	Desrosiers, J. |Wilkinson, T. J.|Abel, G. |Pitama, S. G.	Desrosiers, J.|Wilkinson, T. J.|Abel, G.|Pitama, S. G.
10.36834/cmej.36770	28344722	Colmers-Gray, I. N.|Chan, T. M.	Colmers-Gray, Isabelle N.|Chan, Teresa M.
10.1007/s40037-017-0328-2	28349265	Havnaer, A. G.|Chen, A. J.|Greenberg, P. B.	Havnaer, Annika G.|Chen, Allison J.|Greenberg, Paul B.
10.1097/CEH.0000000000000119	28350303	Ruiz-Cordell, K. D.|Joubin, K.|Haimowitz, S.	Ruiz-Cordell, Karyn D.|Joubin, Kathy|Haimowitz, Steven
10.1097/CEH.0000000000000116	28350315	Heller, B. J.|DeMaria, S.|Katz, D.|Heller, J. A.|Goldberg, A. T.	Heller, Benjamin J.|DeMaria, Samuel|Katz, Daniel|Heller, Joshua A.|Goldberg, Andrew T.
10.1080/0142159X.2017.1303135	28355934	Borggreve, A. S.|Meijer, J. M. R.|Schreuder, H. W. R.|Ten Cate, O. T. J.	Borggreve, Alicia S.|Meijer, Joost M. R.|Schreuder, Henk W. R.|Ten Cate, Olle Th J.
10.1080/0142159X.2017.1309375	28399690	Khan, R.|Payne, M. W. C.|Chahine, S.	Khan, Rishad|Payne, Michael W. C.|Chahine, Saad
10.1080/0142159X.2016.1254740	28417688	Al-Rumayyan, A.|van Mook, W. N. K. A.|Magzoub, M. E.|Al-Eraky, M. M.|Ferwana, M.|Khan, M. A.|Dolmans, D. H. J. M.	Al-Rumayyan, Ahmed|van Mook, Walther N. K. A.|Magzoub, Muhammad E.|Al-Eraky, Mohi M.|Ferwana, Mohamed|Khan, Mazen A.|Dolmans, Diana H. J. M.
10.1111/medu.13290	28429527	Sholl, S.|Ajjawi, R.|Allbutt, H.|Butler, J.|Jindal-Snape, D.|Morrison, J.|Rees, C. E.	Sholl, Sarah|Ajjawi, Rola|Allbutt, Helen|Butler, Jane|Jindal-Snape, Divya|Morrison, Jill|Rees, Charlotte E.
10.1080/10872981.2017.1320185	28460606	Hughes, B. O.|Moshabela, M.|Owen, J.|Gaede, B.	Hughes, Bonnie O.|Moshabela, Mosa|Owen, Jenni|Gaede, Bernhard
10.1186/s12909-017-0916-1	28468646	Galbraith, K.|Ward, A.|Heneghan, C.	Galbraith, Kevin|Ward, Alison|Heneghan, Carl
10.1186/s12909-017-0909-0	28468651	Visser, C. L. F.|Ket, J. C. F.|Croiset, G.|Kusurkar, R. A.	Visser, Cora L. F.|Ket, Johannes C. F.|Croiset, Gerda|Kusurkar, Rashmi A.
10.1111/medu.13272	28488303	Chen, F.|Lui, A. M.|Martinelli, S. M.	Chen, Fei|Lui, Angela M.|Martinelli, Susan M.
10.1097/ACM.0000000000001726	28489618	Brydges, R.|Stroud, L.|Wong, B. M.|Holmboe, E. S.|Imrie, K.|Hatala, R.	Brydges, Ryan|Stroud, Lynfa|Wong, Brian M.|Holmboe, Eric S.|Imrie, K.|Hatala, Rose
10.1080/0142159X.2017.1324139	28504028	White, M. T.|Satterfield, C. A.|Blackard, J. T.	White, Mary T.|Satterfield, Caley A.|Blackard, Jason T.
10.1007/s40037-017-0358-9	28516340	Keren, D.|Lockyer, J. |Ellaway, R. H.	Keren, Daniela|Lockyer, Jocelyn |Ellaway, Rachel H.
10.1007/s40037-017-0357-x	28534277	Chahine, S.|Cristancho, S.|Padgett, J.|Lingard, L. A.	Chahine, Saad|Cristancho, Sayra|Padgett, Jessica|Lingard, Lorelei A.
10.1097/ACM.0000000000001506	28557953	Hatala, R.|Sawatsky, A. P.|Dudek, N.|Ginsburg, S.|Cook, D. A.	Hatala, Rose|Sawatsky, Adam P.|Dudek, Nancy|Ginsburg, Shiphra|Cook, David A.
10.1080/0142159X.2017.1332360	28562193	Sng, J. H.|Pei, Y.|Toh, Y. P.|Peh, T. Y.|Neo, S. H.|Krishna, L. K. R.	Sng, Julia H.|Pei, Yiying|Toh, Ying Pin|Peh, Tan Ying|Neo, Shirlyn H.|Krishna, Lalit K. R.
10.1097/CEH.0000000000000158	28562501	Kiesewetter, J.|Fischer, F.|Fischer, M. R.	Kiesewetter, Jan|Fischer, Frank|Fischer, Martin R.
10.1097/CEH.0000000000000150	28562502	Kahwati, L.|Carmody, D.|Berkman, N.|Sullivan, H. W.|Aikin, K. J.|deFrank, J.	Kahwati, Leila|Carmody, Dennis|Berkman, Nancy|Sullivan, Helen W.|Aikin, Kathryn J.|deFrank, Jessica
10.1097/CEH.0000000000000154	28562503	Shen, N.|Yufe, S.|Saadatfard, O.|Sockalingam, S.|Wiljer, D.	Shen, Nelson|Yufe, Shira|Saadatfard, Omid|Sockalingam, Sanjeev|Wiljer, David
10.1111/medu.13346	28612407	Kent, F.|Hayes, J.|Glass, S.|Rees, C. E.	Kent, Fiona|Hayes, Jacinta|Glass, Sharon|Rees, Charlotte E.
10.4300/JGME-D-16-00372.1	28638506	Busireddy, K. R.|Miller, J. A.|Ellison, K.|Ren, V.|Qayyum, R.|Panda, M.	Busireddy, Kiran R.|Miller, Jonathan A.|Ellison, Kathleen|Ren, Vicky|Qayyum, Rehan|Panda, Mukta
10.1097/ACM.0000000000001773	28640032	Abbott, E. F.|Serrano, V. P.|Rethlefsen, M. L.|Pandian, T. K.|Naik, N. D.|West, C. P.|Pankratz, V. S.|Cook, D. A.	Abbott, Eduardo F.|Serrano, Valentina P.|Rethlefsen, Melissa L.|Pandian, T. K.|Naik, Nimesh D.|West, Colin P.|Pankratz, V. Shane|Cook, David A.
10.5116/ijme.5929.4381	28650843	Hefler, J.|Ramnanan, C. J.	Hefler, Joshua|Ramnanan, Christopher J.
10.2147/AMEP.S112594	28652840	Sutherland, S.|Jalali, A.	Sutherland, Stephanie|JalaLi, Annie
10.1080/0142159X.2017.1340636	28664760	Reimschisel, T.|Herring, A. L.|Huang, Jennifer|Minor, T. J.	Reimschisel, Tyler|Herring, Anna L.|Huang, Jennifer|Minor, Tara J.
10.1097/ACM.0000000000001812	28678098	Humphrey-Murto, S.|Varpio, L.|Wood, T. J.|Gonsalves, C.|Ufholz, L. A.|Mascioli, K.|Wang, C.|Foth, T.	Humphrey-Murto, Susan|Varpio, Lara|Wood, Timothy J.|Gonsalves, Carol|Ufholz, Lee-Anne|Mascioli, Kelly|Wang, Carol|Foth, Thomas
10.1186/s12909-017-0956-6	28693468	Cho, K. K.|Marjadi, B.|Langendyk, V.|Hu, W.	Cho, K. Kenneth|Marjadi, Brahm|Langendyk, Vicki|Hu, Wendy
10.1007/s10459-017-9785-y	28698965	Waters, L.|Lo, Kristin|Maloney, S.	Waters, Lisa|Lo, Kristin|Maloney, Stephen
10.1186/s12909-017-0949-5	28701199	Berndt, A.|Murray, Carolyn M.|Kennedy, K.|Stanley, M. J.|Gilbert-Hunt, S.	Berndt, Angela|Murray, Carolyn M.|Kennedy, Kate|Stanley, Mandy J.|Gilbert-Hunt, Susan
10.2147/AMEP.S116071	28721113	Rutledge, C. M.|Kott, K.|Schweickert, P. A.|Poston, R.|Fowler, C.|Haney, T. S.	Rutledge, Carolyn M.|Kott, Karen|Schweickert, Patty A.|Poston, Rebecca|Fowler, Christianne|Haney, Tina S.
10.2147/AMEP.S108041	28721118	Ricci, L. H.|Ferraz, C. A.	Ricci, Lucas H.|Ferraz, Caroline A.
10.2147/AMEP.S134475	28740443	Patelarou, A. E.|Kyriakoulis, K. G.|Stamou, A. A.|Laliotis, A.|Sifaki-Pistolla, D.|Matalliotakis, M.|Prokopakis, E.|Patelarou, E.	Patelarou, Athina E.|Kyriakoulis, Konstantinos G.|Stamou, Aliki A.|Laliotis, Aggelos|Sifaki-Pistolla, Dimitra|Matalliotakis, Michail|Prokopakis, Emmanuel|Patelarou, Evridiki
10.1097/ACM.0000000000001849	28746074	Devitt, K. S.|Kim, M. J.|Conn, L. G.|Wright, Frances C.|Moulton, C. A.|Keshet, I.|Ahmed, N.	Devitt, Katharine S.|Kim, Michael J.|Conn, Lesley G.|Wright, Frances C.|Moulton, Carol-Anne|Keshet, Itay|Ahmed, Najma
10.1111/medu.13348	28758237	Brennan, N.|Bryce, M.|Pearson, M.|Wong, G.|Cooper, C.|Archer, J.	Brennan, Nicola|Bryce, Marie|Pearson, Mark|Wong, Geoff|Cooper, Chris|Archer, Julian
10.1111/medu.13375	28762538	Brouwers, M.|Rasenberg, E.|van Weel, C.|Laan, R.|van Weel-Baumgarten, E.	Brouwers, Marianne|Rasenberg, Ellemieke|van Weel, Chris|Laan, Roland|van Weel-Baumgarten, Evelyn
10.1097/ACM.0000000000001839	28767498	Parlier, A. B.|Galvin, S. L.|Thach, S.|Kruidenier, D.|Fagan, E. B.	Parlier, Anna Beth|Galvin, Shelley L.|Thach, Sarah|Kruidenier, David|Fagan, Ernest B.
10.1080/0142159X.2017.1362102	28793829	Kostusiak, M.|Hart, M.|Barone, D. G.|Hofmann, R.|Kirollos, R.|Santarius, T.|Trivedi, R.	Kostusiak, Milosz|Hart, Michael|Barone, Damiano G.|HofMann, Richard|Kirollos, Ramez|Santarius, Thomas|Trivedi, Rikin
10.1186/s12909-017-0967-3	28823250	Howick, J.|Steinkopf, L.|Ulyte, A.|Roberts, N.|Meissner, K.	Howick, J.|Steinkopf, L.|Ulyte, A.|Roberts, Nia|Meissner, K.
10.4300/JGME-D-16-00500.1	28824754	Winkel, A. F.|Yingling, S.|Jones, A. A.|Nicholson, J.	Winkel, Abigail F.|Yingling, Sandra|Jones, Aubrie-Anne|Nicholson, Joey
10.1111/medu.13387	28833360	Kaplonyi, J.|Bowles, K. A.|Nestel, D.|Kiegaldie, D. |Maloney, S.|Haines, T.|Williams, C.	Kaplonyi, Jessica|Bowles, Kelly A.|Nestel, Debra|Kiegaldie, Debra |Maloney, Stephen|Haines, Terry|Williams, Cylie
10.1097/CEH.0000000000000168	28834849	Curran, V. R.|Matthews, L.|Fleet, L.|Simmons, K.|Gustafson, D. L.|Wetsch, L.	Curran, Vernon R.|Matthews, Lauren|Fleet, Lisa|Simmons, Karla|Gustafson, Diana L.|Wetsch, Lyle
10.1080/0142159X.2017.1367375	28847200	Roberts, C.|Khanna, P.|Rigby, L.|Bartle, E.|Llewellyn, A.|Gustavs, J.|Newton, L.|Newcombe, J. P.|Davies, M.|Thistlethwaite, J. E.|Lynam, J.	Roberts, Chris|Khanna, Priya|Rigby, Louise|Bartle, Emma|Llewellyn, Anthony|Gustavs, Julie|Newton, Libby|Newcombe, James P.|Davies, Mark|Thistlethwaite, Jill E.|Lynam, James
10.1007/s40037-017-0375-8	28852991	Hayes, V.|Bing-You, R. G.|Varaklis, K.|Trowbridge, R. L.|Kemp, H.|McKelvy, D.	Hayes, Victoria|Bing-You, Robert G.|Varaklis, Kalli|Trowbridge, Robert L.|Kemp, Heather|McKelvy, Dina
10.1080/0142159X.2017.1364357	28854838	Whitehouse, K. J.|Moore, A. J.|Cooper, N.	Whitehouse, Kathrin J.|Moore, Anne J.|Cooper, Nicolas
10.1186/s12909-017-0992-2	28899378	King, E.|Steenson, C.|Shannon, C.|Mulholland, Ciaran	King, Eimear|Steenson, Claire|Shannon, Ciaran|Mulholland, Ciaran
10.1186/s12909-017-0999-8	28899380	Chang, X.|Zhou, X.|Luo, L.|Yang, C.|Pan, H.|Zhang, S.	Chang, Xing|Zhou, Xin|Luo, Linzhi|Yang, Chengjia|Pan, Hui|Zhang, Shuyang
10.1186/s12909-017-0997-x	28915870	Mak-van der Vossen, M.|van Mook, W. N. K. A.|van der Burgt, S.|Kors, J.|Ket, J. C. F.|Croiset, G.|Kusurkar, R. A.	Mak-van der Vossen, Marianne|van Mook, Walther N. K. A.|van der Burgt, Stehpanie|Kors, J.|Ket, Joyce C. F.|Croiset, Gerda|Kusurkar, Rashmi A.
10.1007/s10459-017-9791-0	28918571	Jin, H. K.|Choi, J. H.|Kang, J. E.|Rhie, S. J.	Jin, Hye Kyung|Choi, Jae Hee|Kang, Ji Eun|Rhie, Sandy J.
10.1097/ACM.0000000000001902	28953567	Fahim, C.|Wagner, N.|Nousiainen, M. T.|Sonnadara, R. R.	Fahim, Christine|Wagner, Natalie|Nousiainen, Markku T.|Sonnadara, Ranil R.
10.2147/AMEP.S140839	28989294	Chang, Y. T.|Tsai, K. C.|Williams, B.	Chang, Youjin T.|Tsai, Kuang-Chau|Williams, Brett
10.1097/ACM.0000000000001927	28991848	Bing-You, R. G.|Varaklis, K.|Hayes, V.|Trowbridge, R. L.|Kemp, H.|McKelvy, D.	Bing-You, Robert G.|Varaklis, Kalli|Hayes, Victoria|Trowbridge, Robert L.|Kemp, Heather|McKelvy, Dina
10.1186/s12909-017-1022-0	29017521	Lawn, S.|Zhi, X.|Morello, A.	Lawn, Sharon|Zhi, Xiaojuan|Morello, Andrea
10.1097/ACM.0000000000002019	29028635	Floren, L. C.|Donesky, D.|Whitaker, E.|Irby, D. M.|Ten Cate, O. T. J.|O'Brien, B. C.	Floren, Leslie C.|Donesky, DorAnne|Whitaker, Evans|Irby, David M.|Ten Cate, Olle Th J.|O'Brien, Bridget C.
10.5116/ijme.59ba.2d47	29035872	Silverberg, S. L.|Zannella, V. E.|Countryman, D.|Ayala, A. P.|Lenton, E.|Friesen, F.|Law, M.	Silverberg, Sarah L.|Zannella, Vanessa E.|Countryman, Drew|Ayala, Ana P.|Lenton, Erica|Friesen, Farah|Law, Marcus
10.2147/AMEP.S143694	29042827	Sayyah, M.|Shirbandi, K.|Saki-Malehi, A.|Rahim, F.	Sayyah, Mehdi|Shirbandi, Kiarash|Saki-Malehi, Amal|Rahim, Fakher
10.1097/ACM.0000000000002027	29053489	Geller, S. E.|Koch, A. R.|Roesch, P.|Filut, A.|Hallgren, E.|Carnes, M.	Geller, Stacie E.|Koch, Abigail R.|Roesch, Pamela|Filut, Amarette|Hallgren, Emily|Carnes, Molly
10.1111/medu.13465	29058332	Kebaetse, M. B.|Kebaetse, M. B.|Mokone, G. G.|Nkomazana, O.|Mogodi, M.|Wright, J.|Falama, R.|Park, E.	Kebaetse, Masego B.|Kebaetse, Maikutlo B.|Mokone, Gaonyadiwe G.|Nkomazana, Oathokwa|Mogodi, Mpho|Wright, John|Falama, Rosemary|Park, Elizabeth
10.1080/0142159X.2017.1390216	29094626	Mertens, F.|de Groot, E.|Meijer, L.|Wens, J. |Cherry, M. G.|Deveugele, M.|Damoiseaux, R.|Stes, A.|Pype, P.	Mertens, Fien|de Groot, Esther|Meijer, Loes|Wens, Johan |Cherry, M. Gemma|Deveugele, Myriam|Damoiseaux, Roger|Stes, Ann|Pype, Peter
10.1097/ACM.0000000000002002	29095172	Artino, A. R.|Phillips, A. W. |Utrankar, A. |Ta, A. Q.|Durning, S. J.	Artino, Anthony R.|Phillips, Andrew W.|Utrankar, Amol|Ta, Andrew Q.|Durning, Steven J.
10.36834/cmej.36890	29098051	Bullock, G. |Kraft, L. |Amsden, K. |Gore, W. |Prengle, B. |Wimsatt, J. |Ledbetter, L.|Covington, K. |Goode, A.	Bullock, G.|Kraft, L.|Amsden, K.|Gore, W.|Prengle, B.|Wimsatt, J.|Ledbetter, L.|Covington, K.|Goode, A.
10.1111/medu.13410	29098706	Albarqouni, L.|Glasziou, P.|Hoffmann, T.	Albarqouni, Loai|Glasziou, Paul|Hoffmann, Tammy
10.1080/0142159X.2017.1395402	29113515	Stovel, R. G.|Ginsburg, S.|Stroud, L.|Cavalcanti, R. B.|Devine, L. A.	Stovel, Rebecca G.|Ginsburg, Shiphra|Stroud, Lynfa|Cavalcanti, Rodrigo B.|Devine, Luke A.
10.1080/0142159X.2017.1394999	29113526	Daya, Z.|Hearn, J. H.	Daya, Zahra|Hearn, Jasmine H.
10.1097/ACM.0000000000002004	29116981	Lawrence, C.|Mhlaba, T.|Stewart, K. A.|Moletsane, R.|Gaede, B.|Moshabela, M.	Lawrence, Carlton|Mhlaba, Tsholofelo|Stewart, Kearsley A.|Moletsane, Relebohile|Gaede, Bernhard|Moshabela, Mosa
10.2147/AMEP.S137455	29118588	Bowen, L. M.|Williams, B.|Stanke, L.	Bowen, L. Michael|Williams, Brett|Stanke, Luke
10.1007/s40037-017-0386-5	29119469	McCrory, R. F. R.|Gormley, G. J.|Maxwell, A. P.|Dornan, T.	McCrory, Richard F. R.|Gormley, Gerard J.|Maxwell, Alexander P.|Dornan, Tim
10.1186/s12909-017-1040-y	29121895	Dewa, C. S.|Loong, D.|Bonato, S.|Trojanowski, L.|Rea, M.	Dewa, Carolyn S.|Loong, Desmond|Bonato, Sarah|Trojanowski, Lucy|Rea, Margaret
10.1186/s12909-017-1050-9	29121923	de Villiers, M.|van Schalkwyk, S. C.|Blitz, J.|Couper, I.|Moodley, K.|Talib, Z.|Young, T.	de Villiers, Marietjie|van Schalkwyk, Susan C.|Blitz, Julia|Couper, Ian|Moodley, Kalavani|Talib, Zohray|Young, Taryn
10.1186/s12909-017-1064-3	29145854	Chunming, W. M.|Harrison, R.|MacIntyre, R.|Travaglia, J.|Balasooriya, C.	Chunming, W. Michael|Harrison, Reema|MacIntyre, Raina|Travaglia, Joanna|Balasooriya, Chinthaka
10.1111/tct.12734	29159933	Walker, E.|Shaw, S. C. K.|Price, J.|Reed, M.|Anderson, J.	Walker, Eleanor|Shaw, Sebastian C. K.|Price, Jim|Reed, Malcolm|Anderson, John
10.1186/s12909-017-1047-4	29169393	Richmond, H.|Copsey, B.|Hall, A. M.|Davies, D.|Lamb, S. E.	Richmond, Helen|Copsey, Bethan|Hall, Amanda M.|Davies, David|Lamb, Sarah E.
10.1080/0142159X.2017.1406662	29172813	Ellaway, R. H.|Malhi, R. L.|Bajaj, S.|Walker, I.|Myhre, D.	Ellaway, Rachel H.|Malhi, Rebecca L.|Bajaj, Sameer|Walker, Ian|Myhre, Douglas
10.1080/0142159X.2017.1391373	29172823	Ashraf, H.|Sodergren, M. H.|Merali, N.|Mylonas, G.|Singh, Harsimrat|Darzi, A.	Ashraf, Hajra|Sodergren, Mikael H.|Merali, Nabeel|Mylonas, George|Singh, Harsimrat|Darzi, Ara
10.1080/0142159X.2017.1401218	29172899	Finch, E.|Lethlean, J.|Rose, T.|Fleming, J.|Theodoros, D.|Cameron, A.|Coleman, A.|Copland, D.|McPhail, S. M.	Finch, Emma|Lethlean, Jennifer|Rose, Tanya|Fleming, Jennifer|Theodoros, Deborah|Cameron, Ashley|Coleman, Adele|Copland, David|McPhail, Steven M.
10.1111/medu.13469	29178211	Cheek, C.|Hays, R.|Smith, Janie|Allen, P.	Cheek, Colleen|Hays, Richard|Smith, Janie|Allen, Penny
10.1186/s12909-017-1074-1	29178886	Mosshammer, D.|Graf, J.|Joos, S.|Hertkorn, R.	Mosshammer, Dirk|Graf, Joachim|Joos, Stefanie|Hertkorn, Rebekka
10.1186/s12909-017-1072-3	29178924	Cadorin, L.|Bressan, V.|Palese, A.	Cadorin, Lucia|Bressan, Valentina|Palese, Alvisa
10.2147/AMEP.S150118	29180910	Siddaiah-Subramanya, M.|Singh, Harveen|Tiang, K. W.	Siddaiah-Subramanya, Manjunath|Singh, Harveen|Tiang, Kor Woi
10.2147/AMEP.S139929	29184459	Nilsson, P. M.|Naur, T. M. H.|Clementsen, P. F.|Konge, L.	Nilsson, Philip M.|Naur, Therese M. H.|Clementsen, Paul F.|Konge, Lars
10.1080/0142159X.2017.1408901	29188739	Lorwald, A. C.|Lahner, F. M.|Greif, R.|Berendonk, C.|Norcini, J. J.|Huwendiek, S.	Lorwald, Andrea C.|Lahner, Felicitas-Maria|Greif, Robert|Berendonk, Christoph|Norcini, John J.|Huwendiek, Soren
10.1111/medu.13482	29226349	Lovell, B.	Lovell, Ben
10.1186/s12909-017-1089-7	29246213	Kozlowski, D.|Hutchinson, M.|Hurley, J.|Rowley, J.|Sutherland, J.	Kozlowski, Desiree|Hutchinson, Marie|Hurley, John|Rowley, Joanne|Sutherland, Joanna
10.1186/s12909-017-1105-y	29268744	Fischer, M. A.|Kennedy, K. M.|Durning, S. J.|Schijven, M. P.|Ker, J.|O'Connor, P.|Doherty, E. M.|Kropmans, T. J. B.	Fischer, Markus A.|Kennedy, Kieran M.|Durning, Steven J.|Schijven, Marlies P.|Ker, Jean|O'Connor, Paul|Doherty, Eva M.|Kropmans, Thomas J. B.
10.4300/JGME-D-17-00322.1	29270257	Dai, J. C. |Lendvay, T. S.|Sorensen, M. D.	Dai, Jessica C.|Lendvay, Thomas S.|Sorensen, Mathew D.
10.1111/medu.13492	29314172	Davies, F.|Wood, F.|Bullock, A. |Wallace, C.|Edwards, A.	Davies, Freya|Wood, Fiona|Bullock, Alison |Wallace, Carolyn|Edwards, Adrian
10.1111/tct.12756	29318730	Burgess, A. W.|van Diggele, C.|Mellis, C. M.	Burgess, Annette W.|van Diggele, Christie|Mellis, Craig M.
10.1186/s12909-018-1121-6	29334943	Stander, J.|Grimmer, K.|Brink, Y.	Stander, Jessica|Grimmer, Karen|Brink, Yolandi
10.1186/s12909-018-1123-4	29343262	Goel, S.|Angeli, F.|Dhirar, N.|Singla, N.|Ruwaard, D.	Goel, Sonu|Angeli, Federica|Dhirar, Nonita|Singla, Neetu|Ruwaard, Dirk
10.1080/0142159X.2018.1426842	29361860	Chan, C. Y. W.|Sum, M. Y.|Tan, G. M. Y.|Tor, P. C.|Sim, K.	Chan, Christopher Y. W.|Sum, Min Yi|Tan, Giles M. Y.|Tor, Phern-Chern|Sim, Kang
10.1007/s40037-018-0403-3	29383578	Yardley, S.|Westerman, M.|Bartlett, M.|Walton, J. M.|Smith, Julie|Peile, E.	Yardley, Sarah|Westerman, Michiel|Bartlett, Maggie|Walton, J. Mark|Smith, Julie|Peile, Ed
10.1080/0142159X.2018.1430354	29390949	Green, M. L.|Moeller, J. J.|Spak, J. M.	Green, Michael|Moeller, Jeremy J.|Spak, Judy M.
10.1111/medu.13519	29417600	Castillo, J. M.|Park, Y. S.|Harris, I. B.|Cheung, J. J. H.|Sood, L.|Clark, M. D.|Kulasegaram, K. M.|Brydges, R.|Norman, G. R.|Woods, N. N.	Castillo, Jean-Marie|Park, Yoon Soo|Harris, Ilene B.|Cheung, Jeffrey J. H.|Sood, Lonika|Clark, Maureen D.|Kulasegaram, Kulamakan M.|Brydges, Ryan|Norman, Geoff R.|Woods, Nicole N.
10.1111/tct.12757	29417740	Schoo, A.|Kumar, K.	Schoo, Adrian|Kumar, Koshila
10.1080/10401334.2018.1428611	29452002	Rourke, L.|Leong, J.|Chatterly, P.	Rourke, Liam|Leong, Jessica|Chatterly, Patricia
10.1080/10872981.2018.1438718	29457760	Gorbanev, I.|Agudelo-Londono, S.|Gonzalez, R. A.|Cortes, A.|Pomares, A.|Delgadillo, V.|Yepes, F. J.|Munoz, Oscar	Gorbanev, Iouri|Agudelo-Londono, Sandra|Gonzalez, Rafael A.|Cortes, Ariel|Pomares, Alexandra|Delgadillo, Vivian|Yepes, Francisco J.|Munoz, Oscar
10.1080/0142159X.2018.1432851	29457926	Hean, S.|Green, C.|Anderson, E.|Morris, Debra|John, C.|Pitt, R.|O'Halloran, C.	Hean, Sarah|Green, Christopher|Anderson, Elizabeth|Morris, Debra|John, Carol|Pitt, Richard|O'Halloran, Cath
10.4300/JGME-D-17-00256.1	29467968	Walker, J.|Payne, B.|Clemans-Taylor, B. L. |Snyder, E. D.	Walker, Jeremy|Payne, Brittany|Clemans-Taylor, B. Lee|Snyder, Erin D.
10.1007/s40037-018-0411-3	29484552	Klassen, R. M.|Klassen, J. R. L.	Klassen, Robert M.|Klassen, Joel R. L.
10.1080/0142159X.2018.1438592	29490527	Benjamin, L.|Benjamin, G.|Benjamin, C.|Selfridge, N.	Benjamin, Liris|Benjamin, Griffin|Benjamin, Carlita|Selfridge, Nancy
10.1080/0142159X.2018.1438590	29490555	Darbyshire, D.|Gordon, M.|Baker, P.|Agius, S.|McAleer, S.	Darbyshire, Daniel|Gordon, Morris|Baker, Paul|Agius, Steven|McAleer, Sean
10.1111/medu.13548	29498433	Petkari, E.|Masedo Gutierrez, A. I.|Xavier, M.|Moreno Kustner, B.	Petkari, Eleni|Masedo Gutierrez, Ana I.|Xavier, Miguel|Moreno Kustner, Berta
10.2147/AMEP.S138758	29503591	Kalun, P.|Wagner, N.|Yan, J.|Nousiainen, M. T.|Sonnadara, R. R.	Kalun, Portia|Wagner, Natalie|Yan, James|Nousiainen, Markku T.|Sonnadara, Ranil R.
10.1097/CEH.0000000000000190	29517612	Wilbur, K.|Elmubark, A.|Shabana, S.	Wilbur, Kerry|Elmubark, Alaa|Shabana, Sara
10.1186/s12909-018-1144-z	29544495	Hew, K. F.|Lo, C. K.	Hew, Khe Foon|Lo, Chung Kwan
10.1007/s10459-018-9821-6	29550907	Tan, Y. S.|Teo, S. W. A.|Pei, Y.|Sng, J. H.|Yap, H. W.|Toh, Y. P.|Krishna, L. K. R.	Tan, Yin Shuen|Teo, S. W. Amanda|Pei, Yiying|Sng, Julia H.|Yap, Hong Wei|Toh, Ying Pin|Krishna, Lalit K. R.
10.1111/medu.13580	29603320	Somporn, P.|Ash, J.|Walters, L.	Somporn, Praphun|Ash, Julie|Walters, Lucie
10.1097/ACM.0000000000002236	29620675	Gordon, M.|Hill, E.|Stojan, J. N.|Daniel, M.	Gordon, Morris|Hill, Elaine|Stojan, Jennifer N.|Daniel, Michelle
10.1186/s12909-018-1179-1	29636039	Chen, M.|Ni, C.|Hu, Y.|Wang, Meilin|Liu, L.|Ji, X.|Chu, H.|Wu, W.|Lu, C.|Wang, Shouyu|Wang, Shoulin|Zhao, L.|Li, Z.|Zhu, H.|Wang, J.|Xia, Y.|Wang, Xinru	Chen, Minjian|Ni, Chunhui|Hu, Yanhui|Wang, Meilin|Liu, Lu|Ji, Xiaoming|Chu, Haiyan|Wu, Wei|Lu, Chuncheng|Wang, Shouyu|Wang, Shoulin|Zhao, Liping|Li, Zhong|Zhu, Huijuan|Wang, Jianming|Xia, Yankai|Wang, Xinru
10.1097/ACM.0000000000002237	29642101	Jeong, D.|Presseau, J.|ElChamaa, R.|Naumann, D. N.|Mascaro, C.|Luconi, F.|Smith, K. M.|Kitto, S.	Jeong, Dahn|Presseau, Justin|ElChamaa, Rima|Naumann, Danielle N.|Mascaro, Colin|Luconi, Francesca|Smith, Karen M.|Kitto, Simon
10.1080/0142159X.2018.1457213	29656675	Erschens, R.|Keifenheim, K. E.|Herrmann-Werner, A.|Loda, T.|Schwille-Kiuntke, J.|Bugaj, T. J.|Nikendei, C.|Huhn, D.|Zipfel, S.|Junne, F.	Erschens, Rebecca|Keifenheim, Katharina E.|Herrmann-Werner, Anne|Loda, Teresa|Schwille-Kiuntke, Juliane|Bugaj, T. Johannes|Nikendei, Christoph|Huhn, Daniel|Zipfel, Stephan|Junne, Florian
10.1080/0142159X.2018.1460656	29683015	Evans, S. M.|Ward, C.|Reeves, S.	Evans, Sherryn M.|Ward, Catherine|Reeves, Scott
10.4300/JGME-D-17-00194.1	29686751	Sadowski, B.|Cantrell, S.|Barelski, A.|O'Malley, P. G. |Hartzell, J. D.	Sadowski, Brett|Cantrell, Sarah|Barelski, Adam|O'Malley, Patrick G.|Hartzell, Joshua D.
10.1080/0142159X.2018.1461205	29688097	van Ark, A. E.|Wijnen-Meijer, M.	van Ark, Allard E.|Wijnen-Meijer, Marjo
10.1080/0142159X.2018.1463087	29703088	Sidhu, N. S.|Edwards, M.	Sidhu, Navdeep S.|Edwards, Morgan
10.1186/s12909-018-1210-6	29724217	Arantes, M.|Arantes, J.|Ferreira, M. A.	Arantes, M.|Arantes, J.|Ferreira, M. A.
10.1186/s12909-018-1195-1	29739376	Akinla, O.|Hagan, P.|Atiomo, W.	Akinla, Olawunmi|Hagan, Pamela|Atiomo, William
10.1007/s10459-018-9829-y	29761255	Kelly, M.|Ellaway, R. H.|Reid, H.|Ganshorn, H.|Yardley, S.|Bennett, D.|Dornan, T.	Kelly, Martina|Ellaway, Rachel H.|Reid, Helen|Ganshorn, Heather|Yardley, Sarah|Bennett, Dierdre|Dornan, Tim
10.1007/s10459-018-9830-5	29777464	Bordage, G.|Page, G.	Bordage, Georges|Page, G.
10.1007/s40037-018-0434-9	29797289	Acai, A.|Sonnadara, R. R.|O'Neill, T. A.	Acai, Anita|Sonnadara, Ranil R.|O'Neill, Thomas A.
10.2147/AMEP.S147183	29849472	Dubin, S. N.|Nolan, I. T.|Streed, C. G.|Greene, R. E.|Radix, A. E.|Morrison, S. D.	Dubin, Samuel N.|Nolan, Ian T.|Streed, Carl G.|Greene, Richard E.|Radix, Asa E.|Morrison, Shane D.
10.1097/CEH.0000000000000197	29851717	Blanco-Vieira, T.|da Cunha Ramos, F. A.|Lauridsen-Ribeiro, E.|Vieira Ribeiro, M. V.|Meireles, E. A.|Nobrega, B. A.|Motta Palma, S. M.|Ratto, M. F.|Caetano, S. C.|Ribeiro, W. S.|do Rosario, M. C.	Blanco-Vieira, Thiago|da Cunha Ramos, Fernando A.|Lauridsen-Ribeiro, Edith|Vieira Ribeiro, Marcos V.|Meireles, Elisa A.|Nobrega, Bruno A.|Motta Palma, Sonia M.|Ratto, Marua F.|Caetano, Sheila C.|Ribeiro, Wagner S.|do Rosario, Maria C.
10.2147/AMEP.S142605	29872360	Soffler, M. I.|Hayes, M. M.|Smith, C. C.	Soffler, Morgan I.|Hayes, Margaret M.|Smith, Christopher C.
10.1097/ACM.0000000000002308	29877913	Johnson, J.|Panagioti, M.	Johnson, Judith|Panagioti, Maria
10.1186/s12909-018-1240-0	29880045	O'Doherty, D.|Dromey, M.|Lougheed, J.|Hannigan, A.|Last, J.|McGrath, D.	O'Doherty, Diane|Dromey, Marie|Lougheed, Justan|Hannigan, Ailish|Last, Jason|McGrath, Dierdre
10.1186/s12909-018-1235-x	29907112	Kelly, M. E.|Patterson, F.|O'Flynn, S.|Mulligan, J.|Murphy, A. W.	Kelly, M. E.|Patterson, Fiona|O'Flynn, S.|Mulligan, J.|Murphy, A. W.
10.1080/0142159X.2018.1472754	29911477	Bjerrum, F.|Thomsen, A. S. S.|Nayahangan, L. J.|Konge, L.	Bjerrum, Flemming|Thomsen, Ann S. S.|Nayahangan, Leizl J.|Konge, Lars
10.1111/tct.12808	29917311	Smolicz, I.|Mayhew, J.|Gishen, F.	Smolicz, Izabella|Mayhew, Jonathan|Gishen, Faye
10.1007/s10459-018-9837-y	29922872	Jackson, C. B.|Brabson, L. A.|Quetsch, L. B.|Herschell, A. D.	Jackson, Carrie B.|Brabson, Laurel A.|Quetsch, Lauren B.|Herschell, Amy D.
10.1111/medu.13618	29932213	Kelly-Blake, K.|Garrison, N. A.|Fletcher, F. E.|Ajegba, B.|Smith, N.|Brafford, M.|Bogdan-Lovis, E.	Kelly-Blake, Karen|Garrison, Nanibaa A.|Fletcher, Faith E.|Ajegba, Brittany|Smith, Nichole|Brafford, Morgann|Bogdan-Lovis, Elizabeth
10.1111/medu.13613	29932221	Pitama, S. G.|Palmer, S. C.|Huria, T.|Lacey, C.|Wilkinson, T. J.	Pitama, Suzanne G.|Palmer, Suetonia C.|Huria, Tania|Lacey, Cameron|Wilkinson, Tim J.
10.1111/medu.13616	29943399	Chen, K. S.|Monrouxe, L. V.|Lu, Y. H.|Jenq, C. C.|Chang, Y. J.|Chang, Y. C.|Chai, P. Y. C.	Chen, Kuo-Su|Monrouxe, Lynn V.|Lu, Yi-Hsuan|Jenq, Chang-Chyi|Chang, Yeu-Jhy|Chang, Yu-Che|Chai, Pony Yee-Chee
10.1111/medu.13615	29943415	van Houten-Schat, M. A.|Berkhout, J. J.|van Dijk, N.|Endedijk, M. D.|Jaarsma, A. D. C.|Diemers, A. D.	van Houten-Schat, Maaike A.|Berkhout, Joris J.|van Dijk, Nynke|Endedijk, Maaike D.|Jaarsma, A. Debbie C.|Diemers, Agnes D.
10.1186/s12909-018-1265-4	29945587	Sanson-Fisher, R. W.|Hobden, B.|Waller, A.|Dodd, N.|Boyd, L.	Sanson-Fisher, Rob W.|Hobden, Brianne|Waller, Amy|Dodd, Natalie|Boyd, Lucy
10.1097/ACM.0000000000002338	29952770	Price, D. W. |Biernacki, H.|Nora, L. M.	Price, David|Biernacki, Helene|Nora, Lois M.
10.1186/s12909-018-1262-7	29954376	Bisgaard, C. H.|Rubak, S. L. M.|Rodt, S. A.|Petersen, J. A. K.|Musaeus, P.	Bisgaard, Claus H.|Rubak, Sune L. M.|Rodt, Svein A.|Petersen, Jens A. K.|Musaeus, Peter
10.1186/s12909-018-1268-1	29970092	Wattanapisit, A.|Tuangratananon, T.|Thanamee, S.	Wattanapisit, Apichai|Tuangratananon, Titiporn|Thanamee, Sanhapan
10.36834/cmej.36914	30018682	Bhandal, T.	Bhandal, Taqdir
10.1080/0142159X.2018.1473562	30033789	Simone, K.|Ahmed, R. A.|Konkin, J. |Campbell, S.|Hartling, L.|Oswald, A. E.	Simone, Kristen|Ahmed, Rabia A.|Konkin, Jill|Campbell, Sandra|Hartling, Lisa|Oswald, Anna E.
10.1186/s12909-018-1278-z	30055612	Horntvedt, M. E. T.|Nordsteien, A.|Fermann, T.|Severinsson, E.	Horntvedt, May-Elin T.|Nordsteien, Anita|Fermann, Torbjorg|Severinsson, Elisabeth
10.1186/s12909-018-1277-0	30064413	Baines, R.|de Bere, S. R.|Stevens, S.|Read, J.|Marshall, M.|Lalani, M.|Bryce, M.|Archer, J.	Baines, Rebecca|de Bere, Sam R.|Stevens, Sebastian|Read, Jamie|Marshall, Martin|Lalani, Mirza|Bryce, Marie|Archer, Julian
10.1186/s12909-018-1284-1	30068343	Albarqouni, L.|Hoffmann, T.|Glasziou, P.	Albarqouni, Loai|Hoffmann, Tammy|Glasziou, Paul
10.1186/s12909-018-1287-y	30107795	Johnson, G. E.|Wright, Fredrick C.|Foster, K.	Johnson, George E.|Wright, Fredrick C.|Foster, Kirsty
10.1097/ACM.0000000000002414	30113364	Dias, R. D.|Gupta, A.|Yule, S. J.	Dias, Roger D.|Gupta, Avni|Yule, Steven J.
10.1097/ACM.0000000000002403	30113365	Cantillon, P.|Dornan, T.|de Grave, W. S.	Cantillon, Peter|Dornan, Tim|de Grave, Willem S.
10.1097/ACM.0000000000002416	30134269	Noble, C.|Billett, S. R.|Phang, D. T. Y.|Sharma, S.|Hashem, F.|Rogers, G. D.	Noble, Christy|Billett, Stephen R.|Phang, Dana T. Y.|Sharma, Siddharth|Hashem, Fahid|Rogers, Gary D.
10.36834/cmej.43343	30140340	Lemky, K. |Gagne, P. |Konkin, J. |Stobbe, K.|Fearon, G. |Blom, S. |Lapointe, G. M.	Lemky, Kim|Gagne, Pierre|Konkin, Jill|Stobbe, Karl|Fearon, Gervan|Blom, Sylvia|Lapointe, Genevieve M.
10.1097/ACM.0000000000002428	30157087	Meinema, J. G.|Buwalda, N.|van Etten-Jamaludin, F. S.|Visser, M.|van Dijk, N.	Meinema, Jennita G.|Buwalda, Nienke|van Etten-Jamaludin, Faridi S.|Visser, Mechteld|van Dijk, Nynke
10.1097/ACM.0000000000002430	30157089	Blacker, C. J.|Lewis, C. P.|Swintak, C. C.|Bostwick, J. M.|Rackley, S. J.	Blacker, Carol J.|Lewis, Charles P.|Swintak, Cosima C.|Bostwick, J. Michael|Rackley, Sandra J.
10.1097/CEH.0000000000000219	30157152	Stevens, S.|Read, J.|Baines, R.|Chatterjee, A.|Archer, J.	Stevens, Sebastian|Read, James|Baines, Rebecca|Chatterjee, Arunangsu|Archer, Julian
10.1097/CEH.0000000000000211	30157154	Martinerie, L.|Rasoaherinomenjanahary, F.|Ronot, M.|Fournier, P.|Dousset, B.|Tesniere, A.|Mariette, C.|Gaujoux, S.|Gronnier, C.	Martinerie, Laetitia|Rasoaherinomenjanahary, Fanjandrainy|Ronot, Maxime|Fournier, Pierre|Dousset, Bertrand|Tesniere, Antoine|Mariette, Christophe|Gaujoux, Sebastien|Gronnier, Caroline
10.1097/CEH.0000000000000212	30157155	Filmer, T.|Herbig, B.	Filmer, Tobias|Herbig, Britta
10.1186/s12909-018-1320-1	30200945	Moreau, K. A.|Eady, K.|Sikora, L.|Horsley, T.	Moreau, Katherine A.|Eady, Kaylee|Sikora, Lindsey|Horsley, Tanya
10.1007/s40037-018-0450-9	30229529	Maggio, L. A. |Thomas, A.|Chen, H. C.|Ioannidis, J. P. A.|Kanter, S. L. |Norton, C.|Tannery, N. H. |Artino, A. R.	Maggio, Lauren A.|Thomas, Aliki|Chen, Huiju Carrie|Ioannidis, J. P. A.|Kanter, Steven L.|Norton, Candace|Tannery, Nancy H.|Artino, Anthony R.
10.1080/0142159X.2018.1497786	30244625	Prakash, S.|Sladek, R. M.|Schuwirth, L.	Prakash, Shivesh|Sladek, Ruth M.|Schuwirth, Lambert W. T.
10.1080/0142159X.2018.1504163	30253684	Hexter, A. T.|O'Dowd-Booth, C.|Hunter, A.	Hexter, Adam T.|O'Dowd-Booth, Christopher|Hunter, Alistair
10.1007/s10459-018-9854-x	30284067	Ossenberg, C.|Henderson, A.|Mitchell, M.	Ossenberg, Christine|Henderson, Amanda|Mitchell, Marion
10.1080/10872981.2018.1522225	30286694	Kreiter, C.|O'Shea, M.|Bruen, C.|Murphy, Paul|Pawlikowska, T.	Kreiter, Clare|O'Shea, Marie|Bruen, Catherine|Murphy, Paul|Pawlikowska, Teresa
10.1080/0142159X.2018.1497785	30299183	Francis-Cracknell, A.|Murray, M.|Palermo, C.|Atkinson, P.|Gilby, R.|Adams, K.	Francis-Cracknell, Alison|Murray, Margaret|Palermo, Claire|Atkinson, Petah|Gilby, Rose|Adams, Karen
10.1007/s10459-018-9857-7	30306292	Rowland, P.|Anderson, M.|Kumagai, A. K.|McMillan, S.|Sandhu, V. K.|Langlois, S.	Rowland, Paula|Anderson, Melanie|Kumagai, Arlo K.|McMillan, Sarah|Sandhu, Vijay K.|Langlois, Sylvia
10.1111/medu.13728	30328138	Scarff, C. E.|Bearman, M.|Chiavaroli, N.|Trumble, S.	Scarff, Catherine E.|Bearman, Margaret|Chiavaroli, Neville|Trumble, Steve
10.1080/0142159X.2018.1505034	30328761	Sewell, J. L.|Maggio, L. A. |Ten Cate, O. T. J.|van Gog, T.|Young, J. Q.|O'Sullivan, P. S.	Sewell, Justin L.|Maggio, Lauren A.|Ten Cate, Olle Th J.|van Gog, Tamara|Young, John Q.|O'Sullivan, Patricia S.
10.1080/0142159X.2018.1503646	30328793	Simons, M. R.|Zurynski, Y.|Cullis, J.|Morgan, M. K.|Davidson, A. S.	Simons, Mary R.|Zurynski, Yvonne|Cullis, Jeremy|Morgan, Michael K.|Davidson, Andrew S.
10.1097/ACM.0000000000002491	30334837	Gard, L. A.|Peterson, J.|Miller, C.|Ghosh, N.|Youmans, Q.|Didwania, A.|Persell, S. D.|Jean-Jacques, M.|Ravenna, P.|O'Brien, M. J.|Goel, M. S.	Gard, Lauren A.|Peterson, Jonna|Miller, Corrine|Ghosh, Nilasha|Youmans, Quentin|Didwania, Aashish|Persell, Stephen D.|Jean-Jacques, Muriel|Ravenna, Paul|O'Brien, Matthew J.|Goel, Mita S.
10.1097/ACM.0000000000002383	30365430	Wisener, K. M. |Eva, K. W.	Wisener, Katherine M.|Eva, Kevin W.
10.1097/ACM.0000000000002375	30365431	Aakre, C. A. |Pencille, L. J. |Sorensen, K. J. |Shellum, J. L. |Del Fiol, G. |Maggio, L. A. |Prokop, L. J. |Cook, D. A.	Aakre, Christopher A.|Pencille, Laurie J.|Sorensen, Kristi J.|Shellum, Jane L.|Del Fiol, Guilherme|Maggio, Lauren A.|Prokop, Larry J.|Cook, David A.
10.5116/ijme.5bc7.21e2	30368488	Kurtz, D. L. M.|Janke, R.|Vinek, J.|Wells, T.|Hutchinson, P.|Froste, A.	Kurtz, Donna L. M.|Janke, Robert|Vinek, Jeanette|Wells, Taylor|Hutchinson, Pete|Froste, Amber
10.1080/10872981.2018.1537430	30372403	Stone, C.|Dogbey, G. Y.|Klenzak, S.|van Fossen, K.|Tan, B.|Brannan, G. D.	Stone, C.|Dogbey, Godwin Y.|Klenzak, Scott|van Fossen, Kelly|Tan, B.|Brannan, Grace D.
10.1097/ACM.0000000000002503	30379659	Sultan, N.|Torti, J.|Haddara, W.|Inayat, A.|Inayat, H.|Lingard, L. A.	Sultan, Nabil|Torti, Jacqueline|Haddara, Wael|Inayat, Ali|Inayat, Hamza|Lingard, Lorelei A.
10.1007/s10459-018-9859-5	30390181	Ilgen, J. S.|Eva, K. W.|de Bruin, A.|Cook, D. A.|Regehr, G.	Ilgen, Jonathan S.|Eva, Kevin W.|de Bruin, Anique B. H.|Cook, David A.|Regehr, Glenn
10.1080/0142159X.2018.1503410	30394168	Oosterom, N.|Floren, L. C.|Ten Cate, O. T. J.|Westerveld, H. E.	Oosterom, N.|Floren, Leslie |Ten Cate, Olle Th J.|Westerveld, H. E.
10.1080/0142159X.2018.1505033	30428747	Gao, L.|Peranson, J.|Nyhof-Young, J.|Kapoor, E.|Rezmovitz, J.	Gao, Lu|Peranson, Judith|Nyhof-Young, Joyce|Kapoor, E.|Rezmovitz, Jeremy
10.1186/s12909-018-1356-2	30442139	Burgess, A. W.|McGregor, D. M.	Burgess, Annette W.|McGregor, Deborah M.
10.1186/s12909-018-1381-1	30453956	Pilnick, A.|Trusson, D.|Beeke, S.|O'Brien, R.|Goldberg, S.|Harwood, R. H.	Pilnick, Alison|Trusson, Diane|Beeke, Suzanne|O'Brien, Rebecca|Goldberg, Sarah|Harwood, Rowan H.
10.1007/s10459-018-9865-7	30456474	Padgett, J.|Cristancho, S.|Lingard, L. A.|Cherry, R.|Haji, F.	Padgett, Jessica|Cristancho, Sayra|Lingard, Lorelei A.|Cherry, Richard|Haji, Faizal
10.1111/medu.13770	30474128	Tam, W.|Lo, Kenneth|Pacheco, J.	Tam, Wilson W.|Lo, Kenneth|Pacheco, Joao
10.1080/0142159X.2018.1508829	30484351	Maudsley, G.|Taylor, D. C. M.|Allam, O.|Garner, J.|Calinici, T.|Linkman, K.	Maudsley, Gillian|Taylor, Dean C. M.|Allam, Omnia|Garner, Jayne|Calinici, Tudor|Linkman, Ken
10.1097/CEH.0000000000000229	30531408	Simas, T. A. M.|Cain, J. M.|Milner, R. J.|Meacham, M. E.|Bannon, A. L.|Levin, L. L.|Amir, N.|Leung, K.|Ockene, J. K.|Thorndyke, L. E.	Simas, Tiffany A. M.|Cain, Joanna M.|Milner, Robert J.|Meacham, Martha E.|Bannon, Annika L.|Levin, Leonard L.|Amir, Nili|Leung, Katherine|Ockene, Judith K.|Thorndyke, Luanne E.
10.1111/medu.13782	30549083	Gibson, S. J.|Porter, J.|Anderson, A.|Bryce, A.|Dart, J.|Kellow, N.|Meiklejohn, S.|Volders, E.|Young, A.|Palermo, C.	Gibson, Simone J.|Porter, Judi|Anderson, Amanda|Bryce, Andrea|Dart, Janeane|Kellow, Nicole|Meiklejohn, Sarah|Volders, Evelyn|Young, Anne|Palermo, Claire
10.2147/AMEP.S162626	30568525	Coentre, R.|Gois, C.	Coentre, Ricardo|Gois, Carolos
10.2147/AMEP.S153630	30574008	Kozhevnikov, D.|Morrison, L. J.|Ellman, M. S.	Kozhevnikov, Dmitry|Morrison, Laura J.|Ellman, Matthew S.
10.1186/s12909-018-1407-8	30577779	Wood, W.|McCollum, J.|Kukreja, P.|Vetter, I. L. |Morgan, C. J.|Maleki, A. H. Z.|Riesenberg, L. A.	Wood, William|McCollum, Jonathan|Kukreja, Promil|Vetter, Imelda L.|Morgan, Charity J.|Maleki, Ana H. Z.|Riesenberg, Lee Ann
10.1186/s12909-018-1424-7	30594168	Aluri, J.|Moran, D.|Kironji, A. G.|Carroll, B.|Cox, J.|Chen, C. C. G.|deCamp, M.	Aluri, James|Moran, Dane|Kironji, Antony G.|Carroll, Bryn|Cox, Jacob|Chen, C. C. Grace|deCamp, Matthew
10.1186/s12909-018-1434-5	30606180	Stander, J.|Grimmer, K.|Brink, Y.	Stander, Jessica|Grimmer, Karen|Brink, Yolandi
10.1111/medu.13792	30609093	O'Dowd, E.|Lydon, S.|O'Connor, P.|Madden, C.|Byrne, D.	O'Dowd, Emily|Lydon, Sinead|O'Connor, Paul|Madden, Caoimhe|Byrne, Dara
10.4300/JGME-D-18-00086.1	30619519	Kwan, Y. H. |Png, K.|Phang, J. K.|Leung, Y. Y.|Goh, H.|Seah, Y.|Thumboo, J.|Ng, S. C. |Fong, W.|Lie, D.	Kwan, Yu Heng|Png, Kelly|Phang, Jie Kie|Leung, Ying Ying|Goh, Hendra|Seah, Yi|Thumboo, Julian|Ng, Swee Cheng|Fong, Warren|Lie, Desiree
10.1080/0142159X.2018.1505037	30634872	Uygur, J.|Stuart, E.|de Paor, M.|Wallace, E.|Duffy, S.|O'Shea, M.|Smith, S.|Pawlikowska, T.	Uygur, Jane|Stuart, Ellen|de Paor, Muireann|Wallace, Emma|Duffy, Seamus|O'Shea, Marie|Smith, Susan|Pawlikowska, Teresa
10.1111/medu.13781	30656747	Volpe, R. L.|Hopkins, M.|Haidet, P.|Wolpaw, D. R.|Adams, N. E.	Volpe, Rebecca L.|Hopkins, Margaret|Haidet, Paul|Wolpaw, Daniel R.|Adams, Nancy E.
10.1111/medu.13775	30672012	Scarff, C. E.|Bearman, M.|Chiavaroli, N.|Trumble, S.	Scarff, Catherine E.|Bearman, Margaret|Chiavaroli, Neville|Trumble, Steve
10.1080/0142159X.2018.1543862	30696355	Hodges, B. D.|Paul, R.|Ginsburg, S.|Al-Eraky, M. M.|Baheretibeb, Y.|Chandratilake, M.|Consorti, F.|Cruess, R.|Cruess, S.|Delport, R.|Fischer, M. R.|Hafferty, F. W.|Ho, M. J.|Holmboe, E. S.|Martimianakis, M. A.|Nishigori, H.|Rees, C. E.	Hodges, Brian D.|Paul, Robert|Ginsburg, Shipra|Al-Eraky, Mohamed M.|Baheretibeb, Yonas|Chandratilake, Madawa|Consorti, Fabrizio|Cruess, Richard|Cruess, Sylvia|Delport, Rhena|Fischer, Martin R.|Hafferty, Fred W.|Ho, Ming-Jung|Holmboe, Eric S.|Martimianakis, Maria A.|Nishigori, Hiroshi|Rees, Charlotte E.
10.1097/ACM.0000000000002618	30720527	Daniel, M.|Rencic, J.|Durning, S. J.|Holmboe, E. S.|Santen, S. A.|Lang, V.|Ratcliffe, T.|Gordon, D. L.|Heist, B.|Lubarsky, S.|Estrada, C. A.|Ballard, T.|Artino, A. R.|da Silva, A. S.|Cleary, T.|Stojan, J. N.|Gruppen, L. D.	Daniel, Michelle|Rencic, Joseph|Durning, Steven J.|Holmboe, Eric S.|Santen, Sally A.|Lang, Valerie|Ratcliffe, Temple|Gordon, David L.|Heist, Brian|Lubarsky, Stuart|Estrada, Carlos A.|Ballard, Tiffany|Artino, Anthony R.|da Silva, Ana Sergio|Cleary, Timothy|Stojan, Jennifer N.|Gruppen, Larry D.
10.1111/medu.13793	30723929	Brown, J.|Bearman, M.|Kirby, C.|Molloy, E.|Colville, D.|Nestel, D.	Brown, James|Bearman, Margaret|Kirby, Catherine|Molloy, Elizabeth|Colville, Deborah|Nestel, Debra
10.1080/0142159X.2018.1562166	30736714	Gordon, M.|Farnan, J. M.|Grafton-Clarke, C.|Ahmed, R.|Gurbutt, D.|McLachlan, J. C.|Daniel, M.	Gordon, Morris|Farnan, Jeanne M.|Grafton-Clarke, Ciaran|Ahmed, Ridwaan|Gurbutt, Dawne|McLachlan, John C.|Daniel, Michelle
10.1111/medu.13804	30761602	van Schalkwyk, S. C.|Hafler, J.|Brewer, T. F.|Maley, M. A.|Margolis, C.|McNamee, L.|Meyer, I.|Peluso, M. J.|Schmutz, A. M. S.|Spak, J. M.|Davies, D.	van Schalkwyk, Susan C.|Hafler, Janet|Brewer, Timothy F.|Maley, Moira A.|Margolis, Carmi|McNamee, Lakshini|Meyer, Ilse|Peluso, Michael J.|Schmutz, Ana M. S.|Spak, Judy M.|Davies, David
10.1186/s12909-019-1495-0	30782156	Changiz, T.|Yamani, N.|Tofighi, S.|Zoubin, F.|Eghbali, B.	Changiz, Tahereh|Yamani, Nikoo|Tofighi, Shahram|Zoubin, Fatemeh|Eghbali, Batool
10.4300/JGME-D-18-00350.2	30805092	King, A. M. |Gottlieb, M.|Mitzman, J.|Dulani, T.|Schulte, S. J. |Way, D. P.	King, Ann M.|Gottlieb, Michael|Mitzman, Jennifer|Dulani, Tina|Schulte, Stephanie J.|Way, David P.
10.1080/10872981.2018.1558657	30810510	Mukunda, N.|Moghbeli, N.|Rizzo, A.|Niepold, S.|Bassett, B.|deLisser, H. M.	Mukunda, Neha|Moghbeli, Nazanin|Rizzo, Adam|Niepold, Susannah|Bassett, Barbara|deLisser, Horace M.
10.1111/medu.13794	30828874	Mattick, K.|Brennan, N.|Briscoe, S.|Papoutsi, C.|Pearson, M.	Mattick, Karen|Brennan, Nicola|Briscoe, Simon|Papoutsi, Chrysanthi|Pearson, Mark
10.1111/medu.13819	30891799	Ponnamperuma, G. G.|Yeo, S. P.|Samarasekera, D. D.	Ponnamperuma, Gominda G.|Yeo, Su Ping|Samarasekera, Dujeepa D.
10.1186/s12909-019-1532-z	30935393	Koetter, T.|Fuchs, S.|Heise, M.|Riemenschneider, H.|Sanftenberg, L.|Vajda, C.|Voigt, K.	Koetter, Thomas|Fuchs, Stephan|Heise, Marcus|Riemenschneider, Henna|Sanftenberg, Linda|Vajda, Christian|Voigt, Karen
10.1111/medu.13879	30945329	Shorey, S.|Lau, T. C.|Lau, S. T.|Ang, E.	Shorey, Shefaly|Lau, Tang Ching|Lau, Siew Tiang|Ang, Emily
10.1097/ACM.0000000000002731	30946129	Humphrey-Murto, S.|LeBlanc, A.|Touchie, C.|Pugh, D.|Wood, T. J.|Cowley, L.|Shaw, Tammy	Humphrey-Murto, Susan|LeBlanc, Aaron|Touchie, Claire|Pugh, Debra|Wood, Timothy J.|Cowley, Lindsay|Shaw, Tammy
10.1097/ACM.0000000000002735	30946134	Meyer, E. G.|Chen, H. C.|Uijtdehaage, S.|Durning, S. J.|Maggio, L. A.	Meyer, Eric G.|Chen, Huiju Carrie|Uijtdehaage, Sebastian|Durning, Steven J.|Maggio, Lauren A.
10.1186/s12909-019-1528-8	30947748	McLaughlin, J. E.|Wolcott, M. D.|Hubbard, D.|Umstead, K.|Rider, T. R.	McLaughlin, Jacqueline E.|Wolcott, Michael D.|Hubbard, Devin|Umstead, Kelly|Rider, Traci R.
10.36834/cmej.42992	30949258	Berger, L.|Waidyaratne-Wijeratne, N.	Berger, Liora|Waidyaratne-Wijeratne, Nishardi
10.1080/0142159X.2019.1584274	30983460	Milota, M. M.|van Thiel, G. J. M. W.|van Delden, J. J. M.	Milota, Megan M.|van Thiel, Ghislaine J. M. W.|van Delden, Johannes J. M.
10.1111/medu.13883	31012141	Atherley, A.|Dolmans, D. H. J. M.|Hu, W.|Hegazi, I.|Alexander, S.|Teunissen, P. W.	Atherley, Anique|Dolmans, Diana H. J. M.|Hu, Wendy|Hegazi, Iman|Alexander, Sonita|Teunissen, Pim W.
10.1080/0142159X.2019.1595554	31012386	Dick, M. L.|Henderson, Margaret|Wei, Y.|King, D.|Anderson, K.|Thistlethwaite, J. E.	Dick, Marie-Louise|Henderson, Margaret|Wei, Yi|King, David|Anderson, Katrina|Thistlethwaite, Jill E.
10.5116/ijme.5ca7.afd1	31012867	Croghan, S. M.|Phillips, C.|Howson, W.	Croghan, Stefanie M.|Phillips, Catherine|Howson, William
10.4300/JGME-D-18-00596.1	31024643	Coyle, A.|Helenius, I.|Cruz, C. M. |Lyons, E. A.|May, N.|Andrilli, J.|Bannet, M. M.|Pinotti, R.|Thomas, D. C.	Coyle, Andrew|Helenius, Ira|Cruz, Christina M.|Lyons, E. Allison|May, Natalie|Andrilli, John|Bannet, Merav M.|Pinotti, Rachel|Thomas, David C.
10.1080/10872981.2019.1608142	31032719	Danielson, A. R.|Venugopal, S.|Mefford, J. M.|Clarke, S. O.	Danielson, Aaron R.|Venugopal, Sandhya|Mefford, Jason M.|Clarke, Samuel O.
10.1080/0142159X.2019.1588458	31043111	Malhi, R. L.|Ornstein, J.|Myhre, D.	Malhi, Rebecca L.|Ornstein, Jodie|Myhre, Douglas
10.1186/s12909-019-1544-8	31046744	Karthikeyan, S.|O'Connor, E.|Hu, W.	Karthikeyan, Sowmiya|O'Connor, Elizabeth|Hu, Wendy
10.1111/medu.13891	31074023	O'Leary, N.|Salmon, N.|Clifford, A.|O'Donoghue, M.|Reeves, S.	O'Leary, Noreen|Salmon, Nancy|Clifford, Amanda|O'Donoghue, Michelle|Reeves, Scott
10.1111/medu.13897	31074063	Jackson, D.|Davison, I.|Adams, R.|Edordu, A.|Picton, A.	Jackson, Dawn|Davison, Ian|Adams, Rachel|Edordu, Adaeze|Picton, Aled
10.1080/0142159X.2019.1596239	31081426	Lacasse, M.|Audetat, M. C.|Boileau, E.|Fon, N. C.|Dufour, M. H.|Laferriere, M. C.|Lafleur, A.|La Rue, E.|Lee, S.|Nendaz, M.|Raynard, E. P.|Simard, C.|Steinert, Y.|Theoret, J.	Lacasse, Miriam|Audetat, Marie-Claude|Boileau, Elisabeth|Fon, Nathalie C.|Dufour, Marie-Helene|Laferriere, Marie-Claude|Lafleur, Alexandre|La Rue, Eve|Lee, Shirley|Nendaz, Mathieu|Raynard, Emmanuelle P.|Simard, Caroline|Steinert, Yvonne|Theoret, Johanne
10.1186/s12909-019-1586-y	31118015	Kalbarczyk, A.|Nagourney, E.|Martin, N. A.|Chen, V.|Hansoti, B.	Kalbarczyk, Anna|Nagourney, Emily|Martin, Nina A.|Chen, Victoria|Hansoti, Bhakti
10.2147/AMEP.S196456	31118860	Zou, P.|Sun, W.|Hallowell, S. G.|Luo, Y.|Lee, C.|Ge, L.	Zou, Ping|Sun, Winnie|Hallowell, Sunny G.|Luo, Yan|Lee, Charlotte|Ge, Li
10.2147/AMEP.S191470	31118862	Orr, C. J.|Sonnadara, R. R.	Orr, Christine J.|Sonnadara, Ranil R.
10.1111/medu.13895	31144348	Phillips, J. L.|Heneka, N.|Bhattarai, P.|Fraser, C.|Shaw, Tim	Phillips, Jane L.|Heneka, Nicole|Bhattarai, Priyanka|Fraser, Claire|Shaw, Tim
10.1111/medu.13911	31144353	Raso, A.|Marchetti, A.|D'Angelo, D.|Albanesi, B.|Garrino, L.|Dimonte, V.|Piredda, M.|de Marinis, M. G.	Raso, Annalisa|Marchetti, Anna|D'Angelo, Daniela|Albanesi, Beatrice|Garrino, Lorenza|Dimonte, Valerio|Piredda, Michela|de Marinis, Maria Grazia
10.1111/tct.13033	31144449	Hennessy, C. M.|Smith, C. F.|Greener, S.|Ferns, G.	Hennessy, Catherine M.|Smith, Claire F.|Greener, Sue|Ferns, Gordon
10.1007/s40037-019-0517-2	31161480	Onyura, B.|Crann, S.|Tannenbaum, D.|Whittaker, M. K.|Murdoch, Stuart|Freeman, R.	Onyura, Betty|Crann, Sara|Tannenbaum, David|Whittaker, Mary K.|Murdoch, Stuart|Freeman, Risa
10.1097/ACM.0000000000002814	31169537	Friedman, K.|Lester, J.|Young, J. Q.	Friedman, Karen|Lester, Janice|Young, John Q.
10.1097/ACM.0000000000002819	31169539	Barry, M.|de Groot, E.|Baggen, Y.|Smalbrugge, M.|Moolenaar, N.|Bartelink, M. L.|Damoiseaux, R.|Scherpbier, N.|Kluijtmans, M.	Barry, Margot|de Groot, Esther|Baggen, Yvette|Smalbrugge, Martin|Moolenaar, Nienke|Bartelink, Marie Louise|Damoiseaux, Roger|Scherpbier, Nynke|Kluijtmans, Manon
10.1186/s12909-019-1576-0	31196080	Russet, F.|Humbertclaude, V.|Dieleman, G.|Dodig-Curkovic, K.|Hendrickx, G.|Kovac, V.|McNicholas, F.|Maras, A.|Paramala, S.|Paul, M.|Schulze, U. M. E.|Signorini, G.|Street, C.|Tah, P.|Tuomainen, H.|Singh, S. P.|Tremmery, S.	Russet, Frederick|Humbertclaude, Veronique|Dieleman, Gwen|Dodig-Curkovic, Katarina|Hendrickx, Gaelle|Kovac, Vlatka|McNicholas, Fiona|Maras, Athanasios|Paramala, Santash|Paul, Moli|Schulze, Ulrike M. E.|Signorini, Giulia|Street, Cathy|Tah, Priya|Tuomainen, Helena|Singh, Swaran P.|Tremmery, Sabine
10.1080/0142159X.2019.1623386	31203692	Huang, P. H.|Haywood, M.|O'Sullivan, A.|Shulruf, B.	Huang, Pin-Hsiang|Haywood, Matthew|O'Sullivan, Anthony|Shulruf, Boaz
10.1080/0142159X.2019.1623387	31203731	Phillips, A. C.|Mackintosh, S. F. |Gibbs, C.|Ng, L. |Fryer, C. E.	Phillips, Anna C.|Mackintosh, Shylie F.|Gibbs, Carole|Ng, Leo|Fryer, Caroline E.
10.4300/JGME-D-18-00979.3	31210855	Hartman, N. D. |Lefebvre, C. W. |Manthey, D. E.	Hartman, Nicholas D.|Lefebvre, Cedric W.|Manthey, David E.
10.1186/s12909-019-1578-y	31226986	Blakey, A. G.|Smith-Han, K.|Anderson, L.|Collins, E.|Berryman, E.|Wilkinson, T. J.	Blakey, Althea G.|Smith-Han, Kelby|Anderson, Lynley|Collins, Emma|Berryman, Elizabeth|Wilkinson, Tim J.
10.1007/s10459-019-09900-w	31230163	O'Brien, B. C.|Battista, A.	O'Brien, Bridget C.|Battista, Alexis
10.1186/s12909-019-1673-0	31234856	Jimenez-Saiz, R.|Rosace, D.	Jimenez-Saiz, Rodrigo|Rosace, Domenico
10.1111/medu.13896	31238387	Campbell, N.|Wozniak, H.|Philip, R. L.|Damarell, R. A.	Campbell, Narelle|Wozniak, Helen|Philip, Robyn L.|Damarell, Raechel A.
10.1097/ACM.0000000000002857	31274521	Tackett, S.|Zhang, Christiana|Nassery, N.|Caufield-Noll, C.|van Zanten, M.	Tackett, Sean|Zhang, Christiana|Nassery, Najila|Caufield-Noll, Christine|van Zanten, Marta
10.1080/0142159X.2019.1630728	31280625	Klasen, J. M.|Lingard, L. A.	Klasen, Jennifer M.|Lingard, Lorelei A.
10.1186/s12909-019-1681-0	31296212	Larsen, C. M.|Terkelsen, A. S.|Carlsen, A. M. F.|Kristensen, H. K.	Larsen, Camilla M.|Terkelsen, Anne S.|Carlsen, Anne-Marie F.|Kristensen, Hanne K.
10.1007/s10459-019-09901-9	31312926	Wearn, A. |Clouder, L. |Barradell, S. |Neve, H.	Wearn, Andy|Clouder, Lynn|Barradell, Sarah|Neve, Hilary
10.1080/0142159X.2019.1635686	31314612	Young, M.|Thomas, A.|Gordon, D. L.|Gruppen, L. D.|Lubarsky, S.|Rencic, J.|Ballard, T.|Holmboe, E. S.|da Silva, A. S.|Ratcliffe, T.|Schuwirth, L.|Durning, S. J.	Young, Meredith|Thomas, Aliki|Gordon, David L.|Gruppen, Larry D.|Lubarsky, Stuart|Rencic, Joseph|Ballard, Tiffany|Holmboe, Eric S.|da Silva, Ana S.|Ratcliffe, Temple|Schuwirth, Lambert W. T.|Durning, Steven J.
10.1186/s12909-019-1698-4	31319892	Ramis, M. A.|Chang, A. M.|Conway, A.|Lim, D.|Munday, Judy|Nissen, L.	Ramis, Mary-Anne|Chang, Anne|Conway, Aaron|Lim, David|Munday, Judy|Nissen, Lisa
10.1080/0142159X.2019.1641189	31345077	Hariharan, T. S.|Griffin, B.	Hariharan, Thripura S.|Griffin, Barbara
10.1186/s12909-019-1706-8	31345202	Coleman, Enda|O'Connor, Eibhlis	Coleman, Eammon|O'Connor, E.
10.1097/ACM.0000000000002883	31348067	Muzyk, A.|Smothers, Z. P. W. |Akrobetu, D. |Ruiz Veve, J. |MacEachern, M. |Tetrault, J. M. |Gruppen, L. D.	Muzyk, Andrew|Smothers, Zachary P. W.|Akrobetu, Dennis|Ruiz Veve, Jennifer|MacEachern, Mark|Tetrault, Jeanette M.|Gruppen, Larry D.
10.1186/s12909-019-1724-6	31357986	Lang, B.|Zhang, Lingli|Lin, Yunzhu|Han, L.|Zhang, Chuan|Liu, Y.	Lang, Bingchen|Zhang, Lingli|Lin, Yunzhu|Han, Lu|Zhang, Chuan|Liu, Yantao
10.1097/ACM.0000000000002920	31365409	Kiger, M. E.|Meyer, H. S.|Hammond, C.|Miller, K. M.|Dickey, K. J.|Hammond, D. V.|Varpio, L.	Kiger, Michelle E.|Meyer, Holly S.|Hammond, Caitlin|Miller, Katherine M.|Dickey, Kara J.|Hammond, Daniel V.|Varpio, Lara
10.5116/ijme.5d21.b621	31381505	Chan, M. K.|Chew, Q. H.|Simi, K.	Chan, Min Kai|Chew, Qian H.|Simi, Kang
10.36834/cmej.61709	31388378	Hunter, K. |Thomson, B.	Hunter, Kimberly|Thomson, Ben
10.1080/0142159X.2019.1630731	31389720	Krishnasamy, C.|Ong, S. Y.|Loo, M. E.|Thistlethwaite, J. E.	Krishnasamy, Charmaine|Ong, Sik Yin|Loo, May E.|Thistlethwaite, Jill E.
10.1111/medu.13922	31396999	Allen, L. M.|Palermo, C.|Armstrong, E.|Hay, M.	Allen, Louise M.|Palermo, Claire|Armstrong, Elizabeth|Hay, Margaret
10.1111/medu.13936	31402515	Foo, J.|Cook, D. A.|Walsh, K.|Golub, R.|Abdalla, M. E.|Ilic, D.|Maloney, S.	Foo, Jonathan|Cook, David A.|Walsh, Kieran|Golub, Robert|Abdalla, Mohamed E.|Ilic, Dragan|Maloney, Stephen
10.1186/s12909-019-1660-5	31409410	Matthews, J.|Bialocerkowski, A.|Molineux, M.	Matthews, Jordan|Bialocerkowski, Andrea|Molineux, Matthew
10.1186/s12909-019-1726-4	31412860	Sapp, J. E.|Torre, D. M.|Larsen, K. L.|Holmboe, E. S.|Durning, S. J.	Sapp, Jason E.|Torre, Dario M.|Larsen, Kelsey L.|Holmboe, Eric S.|Durning, Steven J.
10.1186/s12909-019-1735-3	31412928	Kunstler, B. E.|Lennox, A.|Bragge, P.	Kunstler, Breanne E.|Lennox, Alyse|Bragge, Peter
10.2147/AMEP.S202115	31417328	Ronning, S. B.|Bjorkly, S.	Ronning, Solrun B.|Bjorkly, Stal
10.1097/ACM.0000000000002948	31425187	Stack, S. W.|Eurich, K. E.|Kaplan, E. A.|Ball, A. L.|Mookherjee, S.|Best, J. A.	Stack, Shobha W.|Eurich, Katrin E.|Kaplan, Elizabeth A.|Ball, Andrea L.|Mookherjee, Somnath|Best, Jennifer A.
10.4300/JGME-D-19-00170	31428258	Talib, Z.|Narayan, L.|Harrod, T.	Talib, Zohray|Narayan, Lalit|Harrod, Thomas
10.4300/JGME-D-19-00174	31428259	Philibert, I.|Konopasek, L.|Riddle, J.	Philibert, Ingrid|Konopasek, Lyuba|Riddle, Janet
10.4300/JGME-D-19-00052	31428260	Miller, K. K. |Brown, S. J. |Pfeffer, B.|Olupot-Olupot, P.|Kitaka, S.	Miller, Kathleen K.|Brown, Sarah J.|Pfeffer, Betsy|Olupot-Olupot, Peter|Kitaka, Sabrina
10.1111/medu.13929	31430838	McDonald, M.|Lavelle, C.|Wen, M.|Sherbino, J.|Hulme, J.	McDonald, Madeline|Lavelle, Conor|Wen, Mei|Sherbino, Jonathan|Hulme, Jennifer
10.4300/JGME-D-18-00828.1	31440332	Keller, J. M. |Claar, D.|Carvalho Ferreira, J.|Chu, D. C. |Hossain, T.|Carlos, W. G.|Gold, J. A.|Nonas, S. A. |Seam, N.	Keller, Jonathan M.|Claar, Dru|Carvalho Ferreira, Juliana|Chu, David C.|Hossain, Tanzib|Carlos, William G.|Gold, Jeffrey A.|Nonas, Stephanie A.|Seam, Nitin
10.1186/s12909-019-1755-z	31443705	Lerchenfeldt, S.|Mi, M.|Eng, M.	Lerchenfeldt, Sarah|Mi, Misa|Eng, Marty
10.1097/ACM.0000000000002767	31460937	van der Meulen, M. W.|Smirnova, A.|Heeneman, S.|Egbrink, M. G. A. O.|van der Vleuten, C.|Lombarts, K. M. J. M. H.	van der Meulen, Mirja W.|Smirnova, Alina|Heeneman, Sylvia|Egbrink, Mirjam G. A. O.|van der Vleuten, Cees P. M.|Lombarts, Kiki M. J. M. H.
10.1186/s12909-019-1763-z	31464614	Huang, Jichong|Tang, Y.|Tang, J.|Shi, J.|Wang, H.|Xiong, T.|Xia, B|Zhang, Li|Qu, Y.|Mu, D.	Huang, Jichong|Tang, Ying|Tang, Jun|Shi, Jing|WaNg, Hua|Xiong, Tao|Xia, Bin|Zhang, Li|Qu, Yi|Mu, Dezhi
10.1186/s12909-019-1727-3	31470837	Morris, M.|Cooper, R. L.|Ramesh, A.|Tabatabai, M.|Arcury, T. A.|Shinn, M.|Im, W.|Juarez, P.|Matthews-Juarez, P.	Morris, Matthew|Cooper, Robert L.|Ramesh, Aramandla|Tabatabai, Mohammad|Arcury, Thomas A.|Shinn, Marybeth|Im, Wansoo|Juarez, Payk|Matthews-Juarez, Patricia
10.1186/s12909-019-1744-2	31477124	Mao, Y.|Zhang, N.|Liu, J.|Zhu, B.|He, R.|Wang, Xue	Mao, Ying|Zhang, Ning|Liu, Jinlin|Zhu, Bin|He, Rongxin|Wang, Xue
10.1186/s12909-019-1768-7	31488122	Madi, M.|Hamzeh, H.|Griffiths, M.|Rushton, A.|Heneghan, N. R.	Madi, Mohammad|Hamzeh, Hayat|Griffiths, Mark|Rushton, Alison|Heneghan, Nicola R.
10.1186/s12909-019-1759-8	31488128	Khan, R. A.|Spruijt, A.|Mahboob, U.|van Merrienboer, J. J. G.	Khan, Rehan A.|Spruijt, Annemarie|Mahboob, Usman|van Merrienboer, Jeroen J. G.
10.1111/tct.13089	31496024	Davin, L.|Thistlethwaite, J. E.|Bartle, E.|Russell, K.	Davin, Lorna|Thistlethwaite, Jill E.|Bartle, Emma|Russell, Kylie
10.1097/ACM.0000000000002987	31517687	Berger, A. S. |Niedra, E. |Brooks, S. G. |Ahmed, W. S. |Ginsburg, S.	Berger, Arielle S.|Niedra, Elizabeth|Brooks, Stephanie G.|Ahmed, Waleed S.|Ginsburg, Shiphra
10.1186/s12909-019-1774-9	31521150	Rowe, M.|Osadnik, C. R.|Pritchard, S.|Maloney, S.	Rowe, Michael|Osadnik, Christian R.|Pritchard, Shane|Maloney, Stephen
10.1080/10872981.2019.1666538	31526248	Pei, L.|Wu, H.	Pei, Leisi|Wu, Hongbin
10.1007/s40037-019-00533-8	31535290	Sukhera, J.|Wodzinski, M.|Rehman, M.|Gonzalez, C. M.	Sukhera, Javeed|Wodzinski, Michael|Rehman, Maham|Gonzalez, Cristina M.
10.5116/ijme.5d76.32c5	31562805	Luiz Oliveira Franco, R.|Martins Machado, J. L.|Grinbaum, R. S.|Martiniano Porfirio, G. J.	Luiz Oliveira Franco, Ricardo|Martins Machado, Jose L.|Grinbaum, Renato S.|Martiniano Porfirio, Gustavo J.
10.1097/ACM.0000000000002995	31567169	Brottman, M. R. |Char, D. M. |Hattori, R. A. |Heeb, R. |Taff, S. D.	Brottman, Melissa R.|Char, Douglas M.|Hattori, Robin A.|Heeb, Rachel|Taff, Steven D.
10.1007/s10459-019-09930-4	31624967	Frambach, J. M.|Talaat, W.|Wasenitz, S.|Martimianakis, M. A.	Frambach, Janneke M.|Talaat, Wagdy|Wasenitz, Stella|Martimianakis, Maria A.
10.1080/10872981.2018.1555435	31671284	Sheri, K.|Too, J. Y. J.|Chuah, S. E. L.|Toh, Y. P.|Mason, S.|Krishna, L. K. R.	Sheri, Krish|Too, J. Y. Joan|Chuah, S. E. Lydia|Toh, Ying Pin|Mason, Stephen|Krishna, Lalit K. R.
10.1097/ACM.0000000000003059	31688036	Manca, A. |Gormley, G. J.|Johnston, J. L. |Hart, N. D.	Manca, Annalisa|Gormley, Gerard J.|Johnston, Jennifer L.|Hart, Nigel D.
10.1097/ACM.0000000000003058	31688037	Fragkos, K. C. |Crampton, P. E. S.	Fragkos, Konstantinos C.|Crampton, Paul E. S.
10.2147/AMEP.S213492	31695548	Yazdani, S.|Abardeh, M. H.	Yazdani, Shahram|Abardeh, Maryam H.
10.1097/ACM.0000000000003063	31702691	Scott, M. D.|S. McQueen|Richardson, L.	Scott, Michael D.|McQueen, Sydney|Richardson, Lisa
10.1007/s10459-019-09934-0	31705429	Cheong, C. W. S.|Chia, E. W. Y.|Tay, K. T.|Chua, W. J.|Lee, F. Q. H.|Koh, E. Y. H.|Chin, A. M. C.|Toh, Y. P.|Mason, S.|Krishna, L. K. R.	Cheong, Clarissa W. S.|Chia, Elisha W. Y.|Tay, Kuang Teck|Chua, Wen Jie|Lee, F. Qian Hui|Koh, Eugene Y. H.|Chin, Annelissa M. C.|Toh, Ying Pin|Mason, Stephen|Krishna, Lalit K. R.
10.1097/CEH.0000000000000274	31725031	Corder-Mabe, J.|Johnson, Shirley|Mazmanian, P. E.|Smith, W. R.	Corder-Mabe, Joan|Johnson, Shirley|Mazmanian, Paul E.|Smith, Wally R.
10.1007/s40037-019-00535-6	31728841	Paravattil, B.|Wilby, K. J.	Paravattil, Bridget|Wilby, Kyle J.
10.1007/s10459-019-09945-x	31768786	Hung, W.|Dolmans, D. H. J. M.|van Merrienboer, J. J. G.	Hung, Woei|Dolmans, Diana H. J. M.|van Merrienboer, Jeroen J. G.
10.1186/s12909-019-1872-8	31775732	Krishna, L. K. R.|Renganathan, Y.|Tay, K. T.|Tan, B.|Chong, J. Y.|Ching, A. H.|Prakash, K.|Quek, N. W. S.|Peh, R. H.|Chin, A. M. C.|Taylor, D. C. M.|Mason, S.|Kanesvaran, R.|Toh, Y. P.	Krishna, Lalit K. R.|Renganathan, Yaazhini|Tay, Kuang Teck|Tan, Benjamin|Chong, Jia Yan|Ching, Ann H.|Prakash, Kishore|Quek, Nicholas W. S.|Peh, Rachel H.|Chin, Annelissa M. C.|Taylor, David C. M.|Mason, Stephen|Kanesvaran, Ravindran|Toh, Ying Pin
10.1007/s10459-019-09946-w	31797195	Batt, A. M.|Tavares, W.|Williams, B.	Batt, Alan M.|Tavares, Walter|Williams, Brett
10.2147/AMEP.S212858	31802966	Leif, M.|Semarad, N.|Ganesan, V.|Selting, K.|Burr, J.|Svec, A.|Clements, P.|Talmon, G.	Leif, Marilyn|Semarad, Natali|Ganesan, Vaishnavi|Selting, Kevin|Burr, Justin|Svec, Austin|Clements, Peggy|Talmon, Geoffrey
10.1186/s12909-019-1876-4	31810464	Karia, C. T.|Hughes, A.|Carr, S.	Karia, Chiraag T.|Hughes, Andrew|Carr, Sue
10.2147/AMEP.S227028	31824200	Hou, J.|Liang, Y.|Tong, L.|Kolars, J. C.|Wang, Minghao	Hou, Jianlin|Liang, Yi|Tong, Lang|Kolars, Joseph C.|Wang, Minghao
10.1186/s12909-019-1891-5	31829208	Han, E. R.|Yeo, S.|Kim, Min-Jeong|Lee, Y. H.|Park, K. H.|Roh, H.	Han, Eui-Ryoung|Yeo, Sanghee|Kim, Min-Jeong|Lee, Yoonju H.|Park, Kwi-Hwa|Roh, Hyerin
10.1080/0142159X.2019.1695767	31852313	de Groot, E.|Schonrock-Adema, J.|Zwart, D.|Damoiseaux, R.|van den Bogerd, K.|Diemers, A. D.|Canet-Wittkampf, C. G.|Jaarsma, A. D. C.|Mol, S.|Bombeke, K.	de Groot, Esther|Schonrock-Adema, Johanna|Zwart, Dorien|Damoiseaux, Roger|van den Bogerd, Kristin|Diemers, Agnes D.|Canet-Wittkampf, Christel G.|Jaarsma, A. Debbie C.|Mol, Saskia|Bombeke, Katrien
10.4300/JGME-D-19-00148.1	31871562	Carrera J. F. |Wang, C. C. |Clark, W.|Southerland, A. M.	Carrera Joseph F.|Wang, Connor C.|Clark, William|Southerland, Andrew M.
10.1207/S15328015TLM110408	n/a	Walker, W.|Kelly, P.|Hume, R.	Walker, William|Kelly, Patrick|Hume, Roderick
10.1111/j.1743-498X.2007.00161.x	n/a	Issenberg, S. B.	Issenberg, S. Barry
10.3402/meo.v7i.4543	n/a	Walker, William; Kelly, Patrick; Hume, Roderick	Walker, William | Kelly, Patrick | Hume, Roderick

## Sheet: Author Names and Gender
Unique Author Names	Last Name	First Name	Genderize	Hand-searched			Aakre,Christopher	Aakre,Christopher	yes
Aakre,Christopher	Aakre	Christopher	male				Aaldering,Hillie	Aaldering,Hillie	yes
Aaldering,Hillie	Aaldering	Hillie	female				Abardeh,Maryam	Abardeh,Maryam	yes
Abardeh,Maryam	Abardeh	Maryam	female				Abbas,Mark	Abbas,Mark	yes
Abbas,Mark	Abbas	Mark	male				Abbott,Eduardo	Abbott,Eduardo	yes
Abbott,Eduardo	Abbott	Eduardo	male				Abdalla,Mohamed	Abdalla,Mohamed	yes
Abdalla,Mohamed	Abdalla	Mohamed	male				Abdulmajed,Hind	Abdulmajed,Hind	yes
Abdulmajed,Hind	Abdulmajed	Hind	female				Abel,Gillian	Abel,Gillian	yes
Abel,Gillian	Abel	Gillian	female				Aboff,Brian	Aboff,Brian	yes
Aboff,Brian	Aboff	Brian	male				Abramson,Erika	Abramson,Erika	yes
Abramson,Erika	Abramson	Erika	female				Abushouk,Abdelrahman	Abushouk,Abdelrahman	yes
Abushouk,Abdelrahman	Abushouk	Abdelrahman		male			Acai,Anita	Acai,Anita	yes
Acai,Anita	Acai	Anita	female				Adams,Karen	Adams,Karen	yes
Adams,Karen	Adams	Karen	female				Adams,Nancy	Adams,Nancy	yes
Adams,Nancy	Adams	Nancy	female				Adams,Rachel	Adams,Rachel	yes
Adams,Rachel	Adams	Rachel	female				Adshead,Gwen	Adshead,Gwen	yes
Adshead,Gwen	Adshead	Gwen	female				Aertgeerts,Bert	Aertgeerts,Bert	yes
Aertgeerts,Bert	Aertgeerts	Bert	male				Agarwal,Ankit	Agarwal,Ankit	yes
Agarwal,Ankit	Agarwal	Ankit		male			Agius,Steven	Agius,Steven	yes
Agius,Steven	Agius	Steven	male				Agudelo-Londono,Sandra	Agudelo-Londono,Sandra	yes
Agudelo-Londono,Sandra	Agudelo-Londono	Sandra	female				Ahern,Stephane	Ahern,Stephane	yes
Ahern,Stephane	Ahern	Stephane	male				Ahmad,Meleha	Ahmad,Meleha	yes
Ahmad,Meleha	Ahmad	Meleha	female				Ahmad,Yasmine	Ahmad,Yasmine	yes
Ahmad,Yasmine	Ahmad	Yasmine	female				Ahmadi,Emad	Ahmadi,Emad	yes
Ahmadi,Emad	Ahmadi	Emad	male				Ahmadi,Seyed-Foad	Ahmadi,Seyed-Foad	yes
Ahmadi,Seyed-Foad	Ahmadi	Seyed-Foad		male			Ahmed,Najma	Ahmed,Najma	yes
Ahmed,Najma	Ahmed	Najma	female				Ahmed,Rabia	Ahmed,Rabia	yes
Ahmed,Rabia	Ahmed	Rabia	female				Ahmed,Ridwaan	Ahmed,Ridwaan	yes
Ahmed,Ridwaan	Ahmed	Ridwaan	male				Ahmed,Waleed	Ahmed,Waleed	yes
Ahmed,Waleed	Ahmed	Waleed	male				Ahn,James	Ahn,James	yes
Ahn,James	Ahn	James	male				Aikin,Kathryn	Aikin,Kathryn	yes
Aikin,Kathryn	Aikin	Kathryn	female				Aitken,Peter	Aitken,Peter	yes
Aitken,Peter	Aitken	Peter	male				Ajegba,Brittany	Ajegba,Brittany	yes
Ajegba,Brittany	Ajegba	Brittany	female				Ajjawi,Rola	Ajjawi,Rola	yes
Ajjawi,Rola	Ajjawi	Rola	female				Akinla,Olawunmi	Akinla,Olawunmi	yes
Akinla,Olawunmi	Akinla	Olawunmi		female			Akl,Elie	Akl,Elie	yes
Akl,Elie	Akl	Elie	male				Akrobetu,Dennis	Akrobetu,Dennis	yes
Akrobetu,Dennis	Akrobetu	Dennis	male				Akwataghibe,Ngozi	Akwataghibe,Ngozi	yes
Akwataghibe,Ngozi	Akwataghibe	Ngozi	female				Al Alawi,Samah	Al Alawi,Samah	yes
Al Alawi,Samah	Al Alawi	Samah	female				Al Ansari,Ahmed	Al Ansari,Ahmed	yes
Al Ansari,Ahmed	Al Ansari	Ahmed	male				Al Khalifa,Khalid	Al Khalifa,Khalid	yes
Al Khalifa,Khalid	Al Khalifa	Khalid	male				Al Khalifa,Salman	Al Khalifa,Salman	yes
Al Khalifa,Salman	Al Khalifa	Salman	male				Al-Eraky,Mohamed	Al-Eraky,Mohamed	yes
Al-Eraky,Mohamed	Al-Eraky	Mohamed	male				Al-Hity,Aws	Al-Hity,Aws	yes
Al-Hity,Aws	Al-Hity	Aws	male				Al-Kadi,Azzam	Al-Kadi,Azzam	yes
Al-Kadi,Azzam	Al-Kadi	Azzam	male				Al-Kadri,Hanan	Al-Kadri,Hanan	yes
Al-Kadri,Hanan	Al-Kadri	Hanan	female				Al-Moamary,Mohamed	Al-Moamary,Mohamed	yes
Al-Moamary,Mohamed	Al-Moamary	Mohamed	male				Al-Omran,Mohammed	Al-Omran,Mohammed	yes
Al-Omran,Mohammed	Al-Omran	Mohammed	male				Al-Rumayyan,Ahmed	Al-Rumayyan,Ahmed	yes
Al-Rumayyan,Ahmed	Al-Rumayyan	Ahmed	male				Al-Wassia,Heidi	Al-Wassia,Heidi	yes
Al-Wassia,Heidi	Al-Wassia	Heidi	female				Al-Wassia,Rolina	Al-Wassia,Rolina	yes
Al-Wassia,Rolina	Al-Wassia	Rolina	female				Alagarajah,Janagan	Alagarajah,Janagan	yes
Alagarajah,Janagan	Alagarajah	Janagan	male				Alaujan,Arwa	Alaujan,Arwa	yes
Alaujan,Arwa	Alaujan	Arwa	female				Albanese,Mark	Albanese,Mark	yes
Albanese,Mark	Albanese	Mark	male				Albanesi,Beatrice	Albanesi,Beatrice	yes
Albanesi,Beatrice	Albanesi	Beatrice	female				Albarqouni,Loai	Albarqouni,Loai	yes
Albarqouni,Loai	Albarqouni	Loai	male				Alers,Margret	Alers,Margret	yes
Alers,Margret	Alers	Margret	female				Alexander,Cameron	Alexander,Cameron	yes
Alexander,Cameron	Alexander	Cameron	male				Alexander,Gail	Alexander,Gail	yes
Alexander,Gail	Alexander	Gail	female				Alexander,Sonita	Alexander,Sonita	yes
Alexander,Sonita	Alexander	Sonita	female				Alfarah,Ziad	Alfarah,Ziad	yes
Alfarah,Ziad	Alfarah	Ziad	male				Alford,Cynthia	Alford,Cynthia	yes
Alford,Cynthia	Alford	Cynthia	female				Ali,Jason	Ali,Jason	yes
Ali,Jason	Ali	Jason	male				Ali,Syeda	Ali,Syeda	yes
Ali,Syeda	Ali	Syeda	female				Allam,Omnia	Allam,Omnia	yes
Allam,Omnia	Allam	Omnia	female				Allan,Michael	Allan,Michael	yes
Allan,Michael	Allan	Michael	male				Allard,Rhonda	Allard,Rhonda	yes
Allard,Rhonda	Allard	Rhonda	female				Allbutt,Helen	Allbutt,Helen	yes
Allbutt,Helen	Allbutt	Helen	female				Allen,Louise	Allen,Louise	yes
Allen,Louise	Allen	Louise	female				Allen,Penny	Allen,Penny	yes
Allen,Penny	Allen	Penny	female				Allikmets,Silvia	Allikmets,Silvia	yes
Allikmets,Silvia	Allikmets	Silvia	female				Alonso-Coello,Pablo	Alonso-Coello,Pablo	yes
Alonso-Coello,Pablo	Alonso-Coello	Pablo	male				Alun-Jones,Tom	Alun-Jones,Tom	yes
Alun-Jones,Tom	Alun-Jones	Tom	male				Aluri,James	Aluri,James	yes
Aluri,James	Aluri	James	male				Alyami,Hussain	Alyami,Hussain	yes
Alyami,Hussain	Alyami	Hussain	male				Alzahem,Abdullah	Alzahem,Abdullah	yes
Alzahem,Abdullah	Alzahem	Abdullah	male				Ambrose,Lucy	Ambrose,Lucy	yes
Ambrose,Lucy	Ambrose	Lucy	female				Amin,Zubair	Amin,Zubair	yes
Amin,Zubair	Amin	Zubair	male				Amir,Nili	Amir,Nili	yes
Amir,Nili	Amir	Nili	female				Amsden,Katherine	Amsden,Katherine	yes
Amsden,Katherine	Amsden	Katherine	female				Anagnostelis,Betsy	Anagnostelis,Betsy	yes
Anagnostelis,Betsy	Anagnostelis	Betsy	female				Anderson,Amanda	Anderson,Amanda	yes
Anderson,Amanda	Anderson	Amanda	female				Anderson,Brownell	Anderson,Brownell	yes
Anderson,Brownell	Anderson	Brownell		female			Anderson,Elizabeth	Anderson,Elizabeth	yes
Anderson,Elizabeth	Anderson	Elizabeth	female				Anderson,John	Anderson,John	yes
Anderson,John	Anderson	John	male				Anderson,Katrina	Anderson,Katrina	yes
Anderson,Katrina	Anderson	Katrina	female				Anderson,Lynley	Anderson,Lynley	yes
Anderson,Lynley	Anderson	Lynley		female			Anderson,Melanie	Anderson,Melanie	yes
Anderson,Melanie	Anderson	Melanie	female				Anderson,Peter	Anderson,Peter	yes
Anderson,Peter	Anderson	Peter	male				Andolsek,Kathryn	Andolsek,Kathryn	yes
Andolsek,Kathryn	Andolsek	Kathryn	female				Andrews,Mark	Andrews,Mark	yes
Andrews,Mark	Andrews	Mark	male				Andrilli,John	Andrilli,John	yes
Andrilli,John	Andrilli	John	male				Ang,Emily	Ang,Emily	yes
Ang,Emily	Ang	Emily	female				Angeli,Federica	Angeli,Federica	yes
Angeli,Federica	Angeli	Federica	female				Anseel,Frederik	Anseel,Frederik	yes
Anseel,Frederik	Anseel	Frederik	male				Anspach,Renee	Anspach,Renee	yes
Anspach,Renee	Anspach	Renee	female				Anton,Blair	Anton,Blair	yes
Anton,Blair	Anton	Blair		female			Aper,Leen	Aper,Leen	yes
Aper,Leen	Aper	Leen	female				Apramian,Tavis	Apramian,Tavis	yes
Apramian,Tavis	Apramian	Tavis	male				Arah,Onyebuchi	Arah,Onyebuchi	yes
Arah,Onyebuchi	Arah	Onyebuchi		male			Arantes,Jose	Arantes,Fernanda	no
Arantes,Jose	Arantes	Jose	male				Arantes,Fernanda	Arantes,Jose	no
Arantes,Fernanda	Arantes	Fernanda	female				Archer,Julian	Archer,Julian	yes
Archer,Julian	Archer	Julian	male				Archibald,Douglas	Archibald,Douglas	yes
Archibald,Douglas	Archibald	Douglas	male				Arcury,Thomas	Arcury,Thomas	yes
Arcury,Thomas	Arcury	Thomas	male				Arditi,Chantal	Arditi,Chantal	yes
Arditi,Chantal	Arditi	Chantal	female				Arends,Lidia	Arends,Lidia	yes
Arends,Lidia	Arends	Lidia	female				Ark,Tavinder	Ark,Tavinder	yes
Ark,Tavinder	Ark	Tavinder		female			Armson,Anthony	Armson,Anthony	yes
Armson,Anthony	Armson	Anthony	male				Armstrong,Elizabeth	Armstrong,Elizabeth	yes
Armstrong,Elizabeth	Armstrong	Elizabeth	female				Arnold,Louise	Arnold,Louise	yes
Arnold,Louise	Arnold	Louise	female				Arntfield,Shannon	Arntfield,Shannon	yes
Arntfield,Shannon	Arntfield	Shannon	female				Arocha,Jose	Arocha,Jose	yes
Arocha,Jose	Arocha	Jose	male				Arora,Sonal	Arora,Sonal	yes
Arora,Sonal	Arora	Sonal	female				Arora,Vineet	Arora,Vineet	yes
Arora,Vineet	Arora	Vineet		female			Artino,Anthony	Artino,Anthony	yes
Artino,Anthony	Artino	Anthony	male				Arvanitis,Theodoros	Arvanitis,Theodoros	yes
Arvanitis,Theodoros	Arvanitis	Theodoros	male				Ash,Julie	Ash,Julie	yes
Ash,Julie	Ash	Julie	female				Ashar,Bimal	Ashar,Bimal	yes
Ashar,Bimal	Ashar	Bimal	male				Ashcroft,Tamasine	Ashcroft,Tamasine	yes
Ashcroft,Tamasine	Ashcroft	Tamasine	female				Ashraf,Hajra	Ashraf,Hajra	yes
Ashraf,Hajra	Ashraf	Hajra	female				Ashrafian,Hutan	Ashrafian,Hutan	yes
Ashrafian,Hutan	Ashrafian	Hutan	male				Ashworth,Victoria	Ashworth,Victoria	yes
Ashworth,Victoria	Ashworth	Victoria	female				Aspegren,Knut	Aspegren,Knut	yes
Aspegren,Knut	Aspegren	Knut	male				Atchon,Koffitse	Atchon,Koffitse	yes
Atchon,Koffitse	Atchon	Koffitse	male				Athanasiou,Thanos	Athanasiou,Thanos	yes
Athanasiou,Thanos	Athanasiou	Thanos	male				Atherley,Anique	Atherley,Anique	yes
Atherley,Anique	Atherley	Anique	female				Atiomo,William	Atiomo,William	yes
Atiomo,William	Atiomo	William	male				Atkinson,Nancy	Atkinson,Nancy	yes
Atkinson,Nancy	Atkinson	Nancy	female				Atkinson,Petah	Atkinson,Petah	yes
Atkinson,Petah	Atkinson	Petah	male				Au,Anita	Au,Anita	yes
Au,Anita	Au	Anita	female				Audetat,Marie-Claude	Audetat,Marie-Claude	yes
Audetat,Marie-Claude	Audetat	Marie-Claude	female				Auditore,Stephanie	Auditore,Stephanie	yes
Auditore,Stephanie	Auditore	Stephanie	female				Augenstein,Jeffrey	Augenstein,Jeffrey	yes
Augenstein,Jeffrey	Augenstein	Jeffrey	male				Aujoulat,Isabelle	Aujoulat,Isabelle	yes
Aujoulat,Isabelle	Aujoulat	Isabelle	female				Austin,Janice	Austin,Janice	yes
Austin,Janice	Austin	Janice	female				Ayala,Ana	Ayala,Ana	yes
Ayala,Ana	Ayala	Ana	female				Ayyar,Balaji	Ayyar,Balaji	yes
Ayyar,Balaji	Ayyar	Balaji	male				Bae,Juyeon	Bae,Juyeon	yes
Bae,Juyeon	Bae	Juyeon	female				Baer,Gillian	Baer,Gillian	yes
Baer,Gillian	Baer	Gillian	female				Baggen,Yvette	Baggen,Yvette	yes
Baggen,Yvette	Baggen	Yvette	female				Bagnall,Gellisse	Bagnall,Gellisse	yes
Bagnall,Gellisse	Bagnall	Gellisse		#N/A			Baheretibeb,Yonas	Baheretibeb,Yonas	yes
Baheretibeb,Yonas	Baheretibeb	Yonas	male				Baillie,Sarah	Baillie,Sarah	yes
Baillie,Sarah	Baillie	Sarah	female				Bainbridge,Lesley	Bainbridge,Lesley	yes
Bainbridge,Lesley	Bainbridge	Lesley	female				Baines,Rebecca	Baines,Rebecca	yes
Baines,Rebecca	Baines	Rebecca	female				Bajaj,Sameer	Bajaj,Sameer	yes
Bajaj,Sameer	Bajaj	Sameer	male				Baker,Ross	Baker,Lindsay	no
Baker,Ross	Baker	Ross	male				Baker,Lindsay	Baker,Paul	no
Baker,Lindsay	Baker	Lindsay	female				Baker,Paul	Baker,Ross	no
Baker,Paul	Baker	Paul	male				Bakken,Lori	Bakken,Lori	yes
Bakken,Lori	Bakken	Lori	female				Balakrishnan,Arun	Balakrishnan,Arun	yes
Balakrishnan,Arun	Balakrishnan	Arun	male				Balas,Andrew	Balas,Andrew	yes
Balas,Andrew	Balas	Andrew	male				Balasooriya,Chinthaka	Balasooriya,Chinthaka	yes
Balasooriya,Chinthaka	Balasooriya	Chinthaka	male				Ball,Andrea	Ball,Andrea	yes
Ball,Andrea	Ball	Andrea		female			Ballard,Tiffany	Ballard,Tiffany	yes
Ballard,Tiffany	Ballard	Tiffany	female				Balon,Richard	Balon,Richard	yes
Balon,Richard	Balon	Richard	male				Bamber,Andrew	Bamber,Andrew	yes
Bamber,Andrew	Bamber	Andrew	male				Band,Amanda	Band,Amanda	yes
Band,Amanda	Band	Amanda	female				Bandiera,Glen	Bandiera,Glen	yes
Bandiera,Glen	Bandiera	Glen		male			Bankert,Esther	Bankert,Esther	yes
Bankert,Esther	Bankert	Esther	female				Banks,Daniel	Banks,Daniel	yes
Banks,Daniel	Banks	Daniel	male				Banks,R.	Banks,R.	yes
Banks,R.	Banks	R.		#N/A			Bannet,Merav	Bannet,Merav	yes
Bannet,Merav	Bannet	Merav	female				Bannon,Annika	Bannon,Annika	yes
Bannon,Annika	Bannon	Annika	female				Barach,Paul	Barach,Paul	yes
Barach,Paul	Barach	Paul	male				Baradaran,Hamid	Baradaran,Hamid	yes
Baradaran,Hamid	Baradaran	Hamid	male				Baraitser,Paula	Baraitser,Paula	yes
Baraitser,Paula	Baraitser	Paula	female				Barbosa,Rita	Barbosa,Rita	yes
Barbosa,Rita	Barbosa	Rita	female				Barelski,Adam	Barelski,Adam	yes
Barelski,Adam	Barelski	Adam	male				Barfield,Michael	Barfield,Michael	yes
Barfield,Michael	Barfield	Michael	male				Barna,Stefi	Barna,Stefi	yes
Barna,Stefi	Barna	Stefi	female				Barnes,Barbara	Barnes,Barbara	yes
Barnes,Barbara	Barnes	Barbara	female				Barnes,Michelle	Barnes,Michelle	yes
Barnes,Michelle	Barnes	Michelle	female				Barnett,Bonnie	Barnett,Bonnie	yes
Barnett,Bonnie	Barnett	Bonnie	female				Barnfield,Gemma	Barnfield,Gemma	yes
Barnfield,Gemma	Barnfield	Gemma	female				Baron,Robert	Baron,Robert	yes
Baron,Robert	Baron	Robert	male				Barone,Damiano	Barone,Damiano	yes
Barone,Damiano	Barone	Damiano	male				Barr,Hugh	Barr,Hugh	yes
Barr,Hugh	Barr	Hugh	male				Barraclough,Bruce	Barraclough,Bruce	yes
Barraclough,Bruce	Barraclough	Bruce	male				Barradell,Sarah	Barradell,Sarah	yes
Barradell,Sarah	Barradell	Sarah	female				Barrett,Aileen	Barrett,Aileen	yes
Barrett,Aileen	Barrett	Aileen	female				Barrett,Felicia	Barrett,Felicia	yes
Barrett,Felicia	Barrett	Felicia	female				Barrow,Mark	Barrow,Mark	yes
Barrow,Mark	Barrow	Mark	male				Barry,Margot	Barry,Margot	yes
Barry,Margot	Barry	Margot	female				Barsuk,Jeffrey	Barsuk,Jeffrey	yes
Barsuk,Jeffrey	Barsuk	Jeffrey	male				Bartelink,Marie	Bartelink,Marie	yes
Bartelink,Marie	Bartelink	Marie	female				Bartle,Emma	Bartle,Emma	yes
Bartle,Emma	Bartle	Emma	female				Bartlett,Maggie	Bartlett,Maggie	yes
Bartlett,Maggie	Bartlett	Maggie	female				Barton,John	Barton,John	yes
Barton,John	Barton	John	male				Bashir,Gareth	Bashir,Gareth	yes
Bashir,Gareth	Bashir	Gareth	male				Bashook,Philip	Bashook,Philip	yes
Bashook,Philip	Bashook	Philip	male				Bass,Eric	Bass,Eric	yes
Bass,Eric	Bass	Eric	male				Bassett,Barbara	Bassett,Barbara	yes
Bassett,Barbara	Bassett	Barbara	female				Batenburg,Ronald	Batenburg,Ronald	yes
Batenburg,Ronald	Batenburg	Ronald	male				Bates,Carol	Bates,Carol	yes
Bates,Carol	Bates	Carol	female				Bates,Joanna	Bates,Joanna	yes
Bates,Joanna	Bates	Joanna	female				Batt-Rawden,Samantha	Batt-Rawden,Samantha	yes
Batt-Rawden,Samantha	Batt-Rawden	Samantha	female				Batt,Alan	Batt,Alan	yes
Batt,Alan	Batt	Alan	male				Battat,Robert	Battat,Robert	yes
Battat,Robert	Battat	Robert	male				Battista,Alexis	Battista,Alexis	yes
Battista,Alexis	Battista	Alexis	male				Baumal,Reuben	Baumal,Reuben	yes
Baumal,Reuben	Baumal	Reuben	male				Baxter,David	Baxter,David	yes
Baxter,David	Baxter	David	male				Beach,Mary	Beach,Mary	yes
Beach,Mary	Beach	Mary	female				Beagan,Brenda	Beagan,Brenda	yes
Beagan,Brenda	Beagan	Brenda	female				Bearman,Margaret	Bearman,Margaret	yes
Bearman,Margaret	Bearman	Margaret	female				Beckman,Thomas	Beckman,Thomas	yes
Beckman,Thomas	Beckman	Thomas	male				Beech,Bettina	Beech,Bettina	yes
Beech,Bettina	Beech	Bettina	female				Beeke,Suzanne	Beeke,Suzanne	yes
Beeke,Suzanne	Beeke	Suzanne	female				Beggs,Karen	Beggs,Karen	yes
Beggs,Karen	Beggs	Karen	female				Bekas,Stavros	Bekas,Stavros	yes
Bekas,Stavros	Bekas	Stavros	male				Bekker,Hilary	Bekker,Hilary	yes
Bekker,Hilary	Bekker	Hilary	female				Bell,Melinda	Bell,Melinda	yes
Bell,Melinda	Bell	Melinda	female				Bell,Ronny	Bell,Ronny	yes
Bell,Ronny	Bell	Ronny	male				Bellamy,Richard	Bellamy,Richard	yes
Bellamy,Richard	Bellamy	Richard	male				Bellemare,Christian	Bellemare,Christian	yes
Bellemare,Christian	Bellemare	Christian	male				Ben Shaw,Nigel	Ben Shaw,Nigel	yes
Ben Shaw,Nigel	Ben Shaw	Nigel	male				Benassi,Paul	Benassi,Paul	yes
Benassi,Paul	Benassi	Paul	male				Benbassat,Jochanan	Benbassat,Jochanan	yes
Benbassat,Jochanan	Benbassat	Jochanan	male				Benich,Joseph	Benich,Joseph	yes
Benich,Joseph	Benich	Joseph	male				Benjamin,Carlita	Benjamin,Carlita	yes
Benjamin,Carlita	Benjamin	Carlita	female				Benjamin,Griffin	Benjamin,Griffin	yes
Benjamin,Griffin	Benjamin	Griffin	male				Benjamin,Liris	Benjamin,Liris	yes
Benjamin,Liris	Benjamin	Liris	female				Bennett,Dierdre	Bennett,Dierdre	yes
Bennett,Dierdre	Bennett	Dierdre	female				Benningfield,Branden	Benningfield,Branden	yes
Benningfield,Branden	Benningfield	Branden	male				Bensing,Jozien	Bensing,Jozien	yes
Bensing,Jozien	Bensing	Jozien	female				Benson,John	Benson,John	yes
Benson,John	Benson	John	male				Benthem,Gerard	Benthem,Gerard	yes
Benthem,Gerard	Benthem	Gerard	male				Beran,Tanya	Beran,Tanya	yes
Beran,Tanya	Beran	Tanya	female				Bereknyei,Sylvia	Bereknyei,Sylvia	yes
Bereknyei,Sylvia	Bereknyei	Sylvia	female				Berendonk,Christoph	Berendonk,Christoph	yes
Berendonk,Christoph	Berendonk	Christoph	male				Berger,Arielle	Berger,Arielle	yes
Berger,Arielle	Berger	Arielle	female				Berger,Liora	Berger,Liora	yes
Berger,Liora	Berger	Liora	female				Bergman,Esther	Bergman,Esther	yes
Bergman,Esther	Bergman	Esther	female				Berkenbosch,Lizanne	Berkenbosch,Lizanne	yes
Berkenbosch,Lizanne	Berkenbosch	Lizanne	female				Berkhout,Joris	Berkhout,Joris	yes
Berkhout,Joris	Berkhout	Joris	male				Berkman,Nancy	Berkman,Nancy	yes
Berkman,Nancy	Berkman	Nancy	female				Berndt,Angela	Berndt,Angela	yes
Berndt,Angela	Berndt	Angela	female				Bernstein,Carol	Bernstein,Carol	yes
Bernstein,Carol	Bernstein	Carol	female				Berryman,Elizabeth	Berryman,Elizabeth	yes
Berryman,Elizabeth	Berryman	Elizabeth	female				Besdine,Richard	Besdine,Richard	yes
Besdine,Richard	Besdine	Richard	male				Best,Jennifer	Best,Jennifer	yes
Best,Jennifer	Best	Jennifer	female				Bethell,George	Bethell,George	yes
Bethell,George	Bethell	George	male				Bhandal,Taqdir	Bhandal,Taqdir	yes
Bhandal,Taqdir	Bhandal	Taqdir		female			Bhattarai,Priyanka	Bhattarai,Priyanka	yes
Bhattarai,Priyanka	Bhattarai	Priyanka	female				Bhoopathi,Paranthaman	Bhoopathi,Paranthaman	yes
Bhoopathi,Paranthaman	Bhoopathi	Paranthaman	male				Biagioli,Frances	Biagioli,Frances	yes
Biagioli,Frances	Biagioli	Frances	female				Bialocerkowski,Andrea	Bialocerkowski,Andrea	yes
Bialocerkowski,Andrea	Bialocerkowski	Andrea		female			Bierer,Beth	Bierer,Beth	yes
Bierer,Beth	Bierer	Beth	female				Biernacki,Helene	Biernacki,Helene	yes
Biernacki,Helene	Biernacki	Helene	female				Biggerstaff,Deborah	Biggerstaff,Deborah	yes
Biggerstaff,Deborah	Biggerstaff	Deborah	female				Billett,Stephen	Billett,Stephen	yes
Billett,Stephen	Billett	Stephen	male				Bills,Corey	Bills,Corey	yes
Bills,Corey	Bills	Corey	male				Bing-You,Robert	Bing-You,Robert	yes
Bing-You,Robert	Bing-You	Robert	male				Binns,Sarah	Binns,Sarah	yes
Binns,Sarah	Binns	Sarah	female				Birch,Ivan	Birch,Ivan	yes
Birch,Ivan	Birch	Ivan	male				Birden,Hudson	Birden,Hudson	yes
Birden,Hudson	Birden	Hudson	male				Birdi,Nikhil	Birdi,Nikhil	yes
Birdi,Nikhil	Birdi	Nikhil	male				Birnbach,David	Birnbach,David	yes
Birnbach,David	Birnbach	David	male				Bisgaard,Claus	Bisgaard,Claus	yes
Bisgaard,Claus	Bisgaard	Claus	male				Bishop,Tara	Bishop,Tara	yes
Bishop,Tara	Bishop	Tara	female				Bisson,Jonathan	Bisson,Jonathan	yes
Bisson,Jonathan	Bisson	Jonathan	male				Bjerrum,Flemming	Bjerrum,Flemming	yes
Bjerrum,Flemming	Bjerrum	Flemming	male				Bjorkly,Stal	Bjorkly,Stal	yes
Bjorkly,Stal	Bjorkly	Stal	male				Blackard,Jason	Blackard,Jason	yes
Blackard,Jason	Blackard	Jason	male				Blacker,Carol	Blacker,Carol	yes
Blacker,Carol	Blacker	Carol	female				Blackman,Ashley	Blackman,Ashley	yes
Blackman,Ashley	Blackman	Ashley		female			Blackmore,Christopher	Blackmore,Christopher	yes
Blackmore,Christopher	Blackmore	Christopher	male				Blackmore,David	Blackmore,David	yes
Blackmore,David	Blackmore	David	male				Blakey,Althea	Blakey,Althea	yes
Blakey,Althea	Blakey	Althea	female				Blanco-Vieira,Thiago	Blanco-Vieira,Thiago	yes
Blanco-Vieira,Thiago	Blanco-Vieira	Thiago	male				Bland,Carole	Bland,Carole	yes
Bland,Carole	Bland	Carole	female				Blank,Linda	Blank,Linda	yes
Blank,Linda	Blank	Linda	female				Blankenstein,Annette	Blankenstein,Annette	yes
Blankenstein,Annette	Blankenstein	Annette	female				Bligh,John	Bligh,John	yes
Bligh,John	Bligh	John	male				Blitz,Julia	Blitz,Julia	yes
Blitz,Julia	Blitz	Julia	female				Block,Derryl	Block,Derryl	yes
Block,Derryl	Block	Derryl	male				Block,L.	Block,L.	yes
Block,L.	Block	L.		#N/A			Blom,Sylvia	Blom,Sylvia	yes
Blom,Sylvia	Blom	Sylvia	female				Bochennek,Konrad	Bochennek,Konrad	yes
Bochennek,Konrad	Bochennek	Konrad	male				Boeije,Hennie	Boeije,Hennie	yes
Boeije,Hennie	Boeije	Hennie		female			Boet,Sylvain	Boet,Sylvain	yes
Boet,Sylvain	Boet	Sylvain	male				Boex,James	Boex,James	yes
Boex,James	Boex	James	male				Bogdan-Lovis,Elizabeth	Bogdan-Lovis,Elizabeth	yes
Bogdan-Lovis,Elizabeth	Bogdan-Lovis	Elizabeth	female				Bogetz,Jori	Bogetz,Jori	yes
Bogetz,Jori	Bogetz	Jori		female			Boileau,Elisabeth	Boileau,Elisabeth	yes
Boileau,Elisabeth	Boileau	Elisabeth	female				Bokken,Lonneke	Bokken,Lonneke	yes
Bokken,Lonneke	Bokken	Lonneke	female				Bolster,Lauren	Bolster,Lauren	yes
Bolster,Lauren	Bolster	Lauren	female				Bombeke,Katrien	Bombeke,Katrien	yes
Bombeke,Katrien	Bombeke	Katrien	female				Bonato,Sarah	Bonato,Sarah	yes
Bonato,Sarah	Bonato	Sarah	female				Bone,Curtis	Bone,Curtis	yes
Bone,Curtis	Bone	Curtis	male				Bonham,Caroline	Bonham,Caroline	yes
Bonham,Caroline	Bonham	Caroline	female				Boonyasai,Romsai	Boonyasai,Romsai	yes
Boonyasai,Romsai	Boonyasai	Romsai		male			Booth,Andrew	Booth,Andrew	yes
Booth,Andrew	Booth	Andrew	male				Bordage,Georges	Bordage,Georges	yes
Bordage,Georges	Bordage	Georges	male				Boren,Suzanne	Boren,Suzanne	yes
Boren,Suzanne	Boren	Suzanne	female				Borges,Nicole	Borges,Nicole	yes
Borges,Nicole	Borges	Nicole	female				Borggreve,Alicia	Borggreve,Alicia	yes
Borggreve,Alicia	Borggreve	Alicia	female				Borschel,Debaroti	Borschel,Debaroti	yes
Borschel,Debaroti	Borschel	Debaroti		female			Boscardin,Christy	Boscardin,Christy	yes
Boscardin,Christy	Boscardin	Christy	female				Bostrom,Mathias	Bostrom,Mathias	yes
Bostrom,Mathias	Bostrom	Mathias	male				Bostwick,Michael	Bostwick,Michael	yes
Bostwick,Michael	Bostwick	Michael	male				Bottema,Ben	Bottema,Ben	yes
Bottema,Ben	Bottema	Ben	male				Boucher,Andree	Boucher,Andree	yes
Boucher,Andree	Boucher	Andree		female			Boulet,John	Boulet,John	yes
Boulet,John	Boulet	John	male				Bowen,Judith	Bowen,Judith	yes
Bowen,Judith	Bowen	Judith	female				Bowen,Michael	Bowen,Michael	yes
Bowen,Michael	Bowen	Michael	male				Bower,Peter	Bower,Peter	yes
Bower,Peter	Bower	Peter	male				Bowie,Paul	Bowie,Paul	yes
Bowie,Paul	Bowie	Paul	male				Bowles,Kelly	Bowles,Kelly	yes
Bowles,Kelly	Bowles	Kelly	female				Boyd,Lucy	Boyd,Lucy	yes
Boyd,Lucy	Boyd	Lucy	female				Bozalek,Vivienne	Bozalek,Vivienne	yes
Bozalek,Vivienne	Bozalek	Vivienne	female				Brabson,Laurel	Brabson,Laurel	yes
Brabson,Laurel	Brabson	Laurel		female			Braddock,Clarence	Braddock,Clarence	yes
Braddock,Clarence	Braddock	Clarence	male				Brafford,Morgann	Brafford,Morgann	yes
Brafford,Morgann	Brafford	Morgann		#N/A			Bragge,Peter	Bragge,Peter	yes
Bragge,Peter	Bragge	Peter	male				Brain,Keira	Brain,Keira	yes
Brain,Keira	Brain	Keira	female				Bramer,Wichor	Bramer,Wichor	yes
Bramer,Wichor	Bramer	Wichor		male			Brand,Paul	Brand,Paul	yes
Brand,Paul	Brand	Paul	male				Brannan,Grace	Brannan,Grace	yes
Brannan,Grace	Brannan	Grace	female				Brannick,Michael	Brannick,Michael	yes
Brannick,Michael	Brannick	Michael	male				Branzetti,Jeremy	Branzetti,Jeremy	yes
Branzetti,Jeremy	Branzetti	Jeremy	male				Bree,Kelly	Bree,Kelly	yes
Bree,Kelly	Bree	Kelly	female				Brennan,Nicola	Brennan,Nicola	yes
Brennan,Nicola	Brennan	Nicola	male				Bressan,Valentina	Bressan,Valentina	yes
Bressan,Valentina	Bressan	Valentina	female				Brewer,Timothy	Brewer,Timothy	yes
Brewer,Timothy	Brewer	Timothy	male				Brindle,Mary	Brindle,Mary	yes
Brindle,Mary	Brindle	Mary	female				Brink,Yolandi	Brink,Yolandi	yes
Brink,Yolandi	Brink	Yolandi	female				Briscoe,Simon	Briscoe,Simon	yes
Briscoe,Simon	Briscoe	Simon	male				Brock,Doug	Brock,Doug	yes
Brock,Doug	Brock	Doug	male				Brodie,Jonathon	Brodie,Jonathon	yes
Brodie,Jonathon	Brodie	Jonathon	male				Brokaw,James	Brokaw,James	yes
Brokaw,James	Brokaw	James	male				Brooks,Lee	Brooks,Lee	yes
Brooks,Lee	Brooks	Lee	male				Brooks,Robert	Brooks,Robert	yes
Brooks,Robert	Brooks	Robert	male				Brooks,Stephanie	Brooks,Stephanie	yes
Brooks,Stephanie	Brooks	Stephanie	female				Brottman,Melissa	Brottman,Melissa	yes
Brottman,Melissa	Brottman	Melissa	female				Brouns,Judith	Brouns,Judith	yes
Brouns,Judith	Brouns	Judith	female				Brouwers,Marianne	Brouwers,Marianne	yes
Brouwers,Marianne	Brouwers	Marianne	female				Brouwers,Melissa	Brouwers,Melissa	yes
Brouwers,Melissa	Brouwers	Melissa	female				Brown,Fiona	Brown,Fiona	yes
Brown,Fiona	Brown	Fiona	female				Brown,James	Brown,James	yes
Brown,James	Brown	James	male				Brown,Jeremy	Brown,Jeremy	yes
Brown,Jeremy	Brown	Jeremy	male				Brown,Sarah	Brown,Sarah	yes
Brown,Sarah	Brown	Sarah	female				Broz,Stefne	Broz,Stefne	yes
Broz,Stefne	Broz	Stefne		female			Bruen,Catherine	Bruen,Catherine	yes
Bruen,Catherine	Bruen	Catherine	female				Brunings,Jan	Brunings,Jan	yes
Brunings,Jan	Brunings	Jan	male				Bryce,Andrea	Bryce,Andrea	yes
Bryce,Andrea	Bryce	Andrea		female			Bryce,Marie	Bryce,Marie	yes
Bryce,Marie	Bryce	Marie	female				Brydges,Ryan	Brydges,Ryan	yes
Brydges,Ryan	Brydges	Ryan	male				Buchanan,Ian	Buchanan,Ian	yes
Buchanan,Ian	Buchanan	Ian	male				Buck,Era	Buck,Era	yes
Buck,Era	Buck	Era	female				Buckley,Sharon	Buckley,Sharon	yes
Buckley,Sharon	Buckley	Sharon	female				Buddeberg-Fischer,Barbara	Buddeberg-Fischer,Barbara	yes
Buddeberg-Fischer,Barbara	Buddeberg-Fischer	Barbara	female				Bugaj,Johannes	Bugaj,Johannes	yes
Bugaj,Johannes	Bugaj	Johannes	male				Buhse,Susanne	Buhse,Susanne	yes
Buhse,Susanne	Buhse	Susanne	female				Bull,Stephanie	Bull,Stephanie	yes
Bull,Stephanie	Bull	Stephanie	female				Bullock,Alison	Bullock,Alison	yes
Bullock,Alison	Bullock	Alison	female				Bullock,Grant	Bullock,Grant	yes
Bullock,Grant	Bullock	Grant	male				Burch,Vanessa	Burch,Vanessa	yes
Burch,Vanessa	Burch	Vanessa	female				Burgess,Annette	Burgess,Annette	yes
Burgess,Annette	Burgess	Annette	female				Burgos,Carmen	Burgos,Carmen	yes
Burgos,Carmen	Burgos	Carmen	female				Burks,Derek	Burks,Derek	yes
Burks,Derek	Burks	Derek	male				Burnand,Bernard	Burnand,Bernard	yes
Burnand,Bernard	Burnand	Bernard	male				Burr,Justin	Burr,Justin	yes
Burr,Justin	Burr	Justin	male				Burton,Robert	Burton,Robert	yes
Burton,Robert	Burton	Robert	male				Busari,Jamiu	Busari,Jamiu	yes
Busari,Jamiu	Busari	Jamiu	male				Busireddy,Kiran	Busireddy,Kiran	yes
Busireddy,Kiran	Busireddy	Kiran		#N/A			Butler,Jane	Butler,Jane	yes
Butler,Jane	Butler	Jane	female				Butler,Patricia	Butler,Patricia	yes
Butler,Patricia	Butler	Patricia	female				Buwalda,Nienke	Buwalda,Nienke	yes
Buwalda,Nienke	Buwalda	Nienke	female				Byrne,Aidan	Byrne,Aidan	yes
Byrne,Aidan	Byrne	Aidan	male				Byrne,Dara	Byrne,Dara	yes
Byrne,Dara	Byrne	Dara		female			Bytautas,Jessica	Bytautas,Jessica	yes
Bytautas,Jessica	Bytautas	Jessica	female				Cadorin,Lucia	Cadorin,Lucia	yes
Cadorin,Lucia	Cadorin	Lucia	female				Cadzow,Ann	Cadzow,Ann	yes
Cadzow,Ann	Cadzow	Ann	female				Caetano,Sheila	Caetano,Sheila	yes
Caetano,Sheila	Caetano	Sheila	female				Cai,Qiaoling	Cai,Qiaoling	yes
Cai,Qiaoling	Cai	Qiaoling	female				Cain,Joanna	Cain,Joanna	yes
Cain,Joanna	Cain	Joanna	female				Caird,Jeff	Caird,Jeff	yes
Caird,Jeff	Caird	Jeff	male				Cake,Martin	Cake,Martin	yes
Cake,Martin	Cake	Martin	male				Calinici,Tudor	Calinici,Tudor	yes
Calinici,Tudor	Calinici	Tudor	male				Call,Stephanie	Call,Stephanie	yes
Call,Stephanie	Call	Stephanie	female				Calles-Escandon,Jorge	Calles-Escandon,Jorge	yes
Calles-Escandon,Jorge	Calles-Escandon	Jorge	male				Cameron,Ashley	Cameron,Ashley	yes
Cameron,Ashley	Cameron	Ashley		female			Cameron,Blair	Cameron,Blair	yes
Cameron,Blair	Cameron	Blair		male			Campbell,Craig	Campbell,Craig	yes
Campbell,Craig	Campbell	Craig	male				Campbell,Narelle	Campbell,Narelle	yes
Campbell,Narelle	Campbell	Narelle	female				Campbell,Sandra	Campbell,Sandra	yes
Campbell,Sandra	Campbell	Sandra	female				Campos-Outcalt,Doug	Campos-Outcalt,Doug	yes
Campos-Outcalt,Doug	Campos-Outcalt	Doug	male				Canet-Wittkampf,Christel	Canet-Wittkampf,Christel	yes
Canet-Wittkampf,Christel	Canet-Wittkampf	Christel	female				Canny,Benedict	Canny,Benedict	yes
Canny,Benedict	Canny	Benedict	male				Cantillon,Peter	Cantillon,Peter	yes
Cantillon,Peter	Cantillon	Peter	male				Cantrell,Sarah	Cantrell,Sarah	yes
Cantrell,Sarah	Cantrell	Sarah	female				Carline,Jan	Carline,Jan	yes
Carline,Jan	Carline	Jan	male				Carlos,William	Carlos,William	yes
Carlos,William	Carlos	William	male				Carlsen,Anne-Marie	Carlsen,Anne-Marie	yes
Carlsen,Anne-Marie	Carlsen	Anne-Marie	female				Carmody,Dennis	Carmody,Dennis	yes
Carmody,Dennis	Carmody	Dennis	male				Carnahan,Heather	Carnahan,Heather	yes
Carnahan,Heather	Carnahan	Heather	female				Carneiro,Antonio	Carneiro,Antonio	yes
Carneiro,Antonio	Carneiro	Antonio	male				Carnes,Molly	Carnes,Molly	yes
Carnes,Molly	Carnes	Molly	female				Carney,Patricia	Carney,Patricia	yes
Carney,Patricia	Carney	Patricia	female				Carpenter,Charles	Carpenter,Charles	yes
Carpenter,Charles	Carpenter	Charles	male				Carr,Sue	Carr,Sue	yes
Carr,Sue	Carr	Sue	female				Carraccio,Carol	Carraccio,Carol	yes
Carraccio,Carol	Carraccio	Carol	female				Carrera,Joseph	Carrera,Joseph	yes
Carrera,Joseph	Carrera	Joseph	male				Carroll,Bryn	Carroll,Bryn	yes
Carroll,Bryn	Carroll	Bryn	male				Carroll,Christopher	Carroll,Christopher	yes
Carroll,Christopher	Carroll	Christopher	male				Carter,Madeline	Carter,Madeline	yes
Carter,Madeline	Carter	Madeline	female				Cartledge,Peter	Cartledge,Peter	yes
Cartledge,Peter	Cartledge	Peter	male				Cartmill,Carrie	Cartmill,Carrie	yes
Cartmill,Carrie	Cartmill	Carrie	female				Cartwright,Nicola	Cartwright,Nicola	yes
Cartwright,Nicola	Cartwright	Nicola	male				Carvalho Ferreira,Juliana	Carvalho Ferreira,Juliana	yes
Carvalho Ferreira,Juliana	Carvalho Ferreira	Juliana	female				Carvour,Martha	Carvour,Martha	yes
Carvour,Martha	Carvour	Martha	female				Case,Susan	Case,Susan	yes
Case,Susan	Case	Susan	female				Castillo,Jean-Marie	Castillo,Jean-Marie	yes
Castillo,Jean-Marie	Castillo	Jean-Marie	male				Catton,Pamela	Catton,Pamela	yes
Catton,Pamela	Catton	Pamela	female				Caufield-Noll,Christine	Caufield-Noll,Christine	yes
Caufield-Noll,Christine	Caufield-Noll	Christine	female				Cavalcanti,Rodrigo	Cavalcanti,Rodrigo	yes
Cavalcanti,Rodrigo	Cavalcanti	Rodrigo	male				Cegala,Donald	Cegala,Donald	yes
Cegala,Donald	Cegala	Donald	male				Centeno,Angel	Centeno,Angel	yes
Centeno,Angel	Centeno	Angel		male			Cervero,Ronald	Cervero,Ronald	yes
Cervero,Ronald	Cervero	Ronald	male				Cervin,Catherine	Cervin,Catherine	yes
Cervin,Catherine	Cervin	Catherine	female				Cetthakrikul,Nisachol	Cetthakrikul,Nisachol	yes
Cetthakrikul,Nisachol	Cetthakrikul	Nisachol	female				Chadi,Nicholas	Chadi,Nicholas	yes
Chadi,Nicholas	Chadi	Nicholas	male				Chahine,Saad	Chahine,Saad	yes
Chahine,Saad	Chahine	Saad	male				Chai,Pony	Chai,Pony	yes
Chai,Pony	Chai	Pony		#N/A			Chakraborti,Chayan	Chakraborti,Chayan	yes
Chakraborti,Chayan	Chakraborti	Chayan	male				Chalk,Colin	Chalk,Colin	yes
Chalk,Colin	Chalk	Colin	male				Chan,Annie	Chan,Annie	yes
Chan,Annie	Chan	Annie	female				Chan,Christopher	Chan,Christopher	yes
Chan,Christopher	Chan	Christopher	male				Chan,Min	Chan,Min	yes
Chan,Min	Chan	Min		#N/A			Chan,Stephen	Chan,Stephen	yes
Chan,Stephen	Chan	Stephen	male				Chan,Teresa	Chan,Teresa	yes
Chan,Teresa	Chan	Teresa	female				Chanda,Mohammed	Chanda,Mohammed	yes
Chanda,Mohammed	Chanda	Mohammed	male				Chandratilake,Madawa	Chandratilake,Madawa	yes
Chandratilake,Madawa	Chandratilake	Madawa	male				Chaneliere,Marc	Chaneliere,Marc	yes
Chaneliere,Marc	Chaneliere	Marc	male				Chang,Anna	Chang,Anna	yes
Chang,Anna	Chang	Anna	female				Chang,Anne	Chang,Anne	yes
Chang,Anne	Chang	Anne	female				Chang,Xing	Chang,Xing	yes
Chang,Xing	Chang	Xing		#N/A			Chang,Yeu-Jhy	Chang,Yeu-Jhy	yes
Chang,Yeu-Jhy	Chang	Yeu-Jhy		male			Chang,Youjin	Chang,Youjin	yes
Chang,Youjin	Chang	Youjin	female				Chang,Yu-Che	Chang,Yu-Che	yes
Chang,Yu-Che	Chang	Yu-Che		male			Changiz,Tahereh	Changiz,Tahereh	yes
Changiz,Tahereh	Changiz	Tahereh	female				Chaput,Monique	Chaput,Monique	yes
Chaput,Monique	Chaput	Monique	female				Char,Douglas	Char,Douglas	yes
Char,Douglas	Char	Douglas	male				Charlin,Bernard	Charlin,Bernard	yes
Charlin,Bernard	Charlin	Bernard	male				Chatterjee,Arunangsu	Chatterjee,Arunangsu	yes
Chatterjee,Arunangsu	Chatterjee	Arunangsu		male			Chatterly,Patricia	Chatterly,Patricia	yes
Chatterly,Patricia	Chatterly	Patricia	female				Chauvin,Sheila	Chauvin,Sheila	yes
Chauvin,Sheila	Chauvin	Sheila	female				Cheek,Colleen	Cheek,Colleen	yes
Cheek,Colleen	Cheek	Colleen	female				Chelminski,Paul	Chelminski,Paul	yes
Chelminski,Paul	Chelminski	Paul	male				Chen,Allison	Chen,Allison	yes
Chen,Allison	Chen	Allison	female				Chen,Grace	Chen,Fang	no
Chen,Grace	Chen	Grace	female				Chen,Fang	Chen,Fei	no
Chen,Fang	Chen	Fang	female				Chen,Fei	Chen,Grace	no
Chen,Fei	Chen	Fei		female			Chen,Huiju	Chen,Huiju	yes
Chen,Huiju	Chen	Huiju	female				Chen,Kuo-Su	Chen,Kuo-Su	yes
Chen,Kuo-Su	Chen	Kuo-Su		male			Chen,Maggie	Chen,Maggie	yes
Chen,Maggie	Chen	Maggie	female				Chen,Minjian	Chen,Minjian	yes
Chen,Minjian	Chen	Minjian	male				Chen,Peixian	Chen,Peixian	yes
Chen,Peixian	Chen	Peixian	female				Chen,Victoria	Chen,Victoria	yes
Chen,Victoria	Chen	Victoria	female				Chen,Yu	Chen,Yu	yes
Chen,Yu	Chen	Yu		female			Cheng,Adam	Cheng,Adam	yes
Cheng,Adam	Cheng	Adam	male				Cheng,Huai	Cheng,Huai	yes
Cheng,Huai	Cheng	Huai		male			Cheng,Liming	Cheng,Liming	yes
Cheng,Liming	Cheng	Liming		#N/A			Cheng,Tina	Cheng,Tina	yes
Cheng,Tina	Cheng	Tina	female				Cheong,Clarissa	Cheong,Clarissa	yes
Cheong,Clarissa	Cheong	Clarissa	female				Cherniak,William	Cherniak,William	yes
Cherniak,William	Cherniak	William	male				Cherry,Gemma	Cherry,Gemma	yes
Cherry,Gemma	Cherry	Gemma	female				Cherry,Richard	Cherry,Richard	yes
Cherry,Richard	Cherry	Richard	male				Chesluk,Benjamin	Chesluk,Benjamin	yes
Chesluk,Benjamin	Chesluk	Benjamin	male				Cheston,Christine	Cheston,Christine	yes
Cheston,Christine	Cheston	Christine	female				Cheung,Jeffrey	Cheung,Jeffrey	yes
Cheung,Jeffrey	Cheung	Jeffrey	male				Cheung,Zing	Cheung,Zing	yes
Cheung,Zing	Cheung	Zing	male				Chew,Nicholas	Chew,Nicholas	yes
Chew,Nicholas	Chew	Nicholas	male				Chew,Qian	Chew,Qian	yes
Chew,Qian	Chew	Qian	female				Chheda,Shobhina	Chheda,Shobhina	yes
Chheda,Shobhina	Chheda	Shobhina		female			Chheda,Somil	Chheda,Somil	yes
Chheda,Somil	Chheda	Somil	male				Chia,Elisha	Chia,Elisha	yes
Chia,Elisha	Chia	Elisha		female			Chiang,Seine	Chiang,Seine	yes
Chiang,Seine	Chiang	Seine		female			Chiavaroli,Neville	Chiavaroli,Neville	yes
Chiavaroli,Neville	Chiavaroli	Neville	male				Chien,Kelly	Chien,Kelly	yes
Chien,Kelly	Chien	Kelly	female				Chin,Annelissa	Chin,Annelissa	yes
Chin,Annelissa	Chin	Annelissa	female				Ching,Ann	Ching,Ann	yes
Ching,Ann	Ching	Ann	female				Chisholm,Anna	Chisholm,Anna	yes
Chisholm,Anna	Chisholm	Anna	female				Chisholm,Annabritt	Chisholm,Annabritt	yes
Chisholm,Annabritt	Chisholm	Annabritt		female			Chisolm,Margaret	Chisolm,Margaret	yes
Chisolm,Margaret	Chisolm	Margaret	female				Chiu,Emily	Chiu,Emily	yes
Chiu,Emily	Chiu	Emily	female				Cho,Kenneth	Cho,Kenneth	yes
Cho,Kenneth	Cho	Kenneth	male				Choi,Jae	Choi,Jae	yes
Choi,Jae	Choi	Jae	male				Choi,Moonki	Choi,Moonki	yes
Choi,Moonki	Choi	Moonki	male				Chong,Amy	Chong,Amy	yes
Chong,Amy	Chong	Amy	female				Chong,Jia	Chong,Jia	yes
Chong,Jia	Chong	Jia		female			Choudhury,Shelina	Choudhury,Shelina	yes
Choudhury,Shelina	Choudhury	Shelina	female				Chu,David	Chu,David	yes
Chu,David	Chu	David	male				Chu,Haiyan	Chu,Haiyan	yes
Chu,Haiyan	Chu	Haiyan	female				Chua,Wen	Chua,Wen	yes
Chua,Wen	Chua	Wen		female			Chuah,Lydia	Chuah,Lydia	yes
Chuah,Lydia	Chuah	Lydia	female				Chumley-Jones,Heidi	Chumley-Jones,Heidi	yes
Chumley-Jones,Heidi	Chumley-Jones	Heidi	female				Chung,Han-Oh	Chung,Han-Oh	yes
Chung,Han-Oh	Chung	Han-Oh		male			Chunming,Michael	Chunming,Michael	yes
Chunming,Michael	Chunming	Michael	male				Ciccone,Andrea	Ciccone,Andrea	yes
Ciccone,Andrea	Ciccone	Andrea		female			Ciesla,James	Ciesla,James	yes
Ciesla,James	Ciesla	James	male				Claar,Dru	Claar,Dru	yes
Claar,Dru	Claar	Dru	male				Clarebout,Geraldine	Clarebout,Geraldine	yes
Clarebout,Geraldine	Clarebout	Geraldine	female				Clark,Maureen	Clark,Justin	no
Clark,Maureen	Clark	Maureen	female				Clark,Justin	Clark,Maureen	no
Clark,Justin	Clark	Justin	male				Clark,William	Clark,William	yes
Clark,William	Clark	William	male				Clarke,Samuel	Clarke,Samuel	yes
Clarke,Samuel	Clarke	Samuel	male				Clawson,Art	Clawson,Art	yes
Clawson,Art	Clawson	Art	male				Clay,Diane	Clay,Diane	yes
Clay,Diane	Clay	Diane	female				Cleary,Timothy	Cleary,Timothy	yes
Cleary,Timothy	Cleary	Timothy	male				Cleland,Jennifer	Cleland,Jennifer	yes
Cleland,Jennifer	Cleland	Jennifer	female				Clemans-Taylor,Lee	Clemans-Taylor,Lee	yes
Clemans-Taylor,Lee	Clemans-Taylor	Lee	male				Clements,Peggy	Clements,Peggy	yes
Clements,Peggy	Clements	Peggy	female				Clementsen,Paul	Clementsen,Paul	yes
Clementsen,Paul	Clementsen	Paul	male				Clifford,Amanda	Clifford,Amanda	yes
Clifford,Amanda	Clifford	Amanda	female				Clifton,Maurice	Clifton,Maurice	yes
Clifton,Maurice	Clifton	Maurice	male				Clouder,Lynn	Clouder,Lynn	yes
Clouder,Lynn	Clouder	Lynn	female				Coad,Jonathan	Coad,Jonathan	yes
Coad,Jonathan	Coad	Jonathan	male				Coan,Philippa	Coan,Philippa	yes
Coan,Philippa	Coan	Philippa	female				Coats,Tim	Coats,Tim	yes
Coats,Tim	Coats	Tim	male				Cobb,Susan	Cobb,Susan	yes
Cobb,Susan	Cobb	Susan	female				Cochrane,Lorna	Cochrane,Lorna	yes
Cochrane,Lorna	Cochrane	Lorna	female				Code,Catherine	Code,Catherine	yes
Code,Catherine	Code	Catherine	female				Coentre,Ricardo	Coentre,Ricardo	yes
Coentre,Ricardo	Coentre	Ricardo	male				Cohen-Schotanus,Janke	Cohen-Schotanus,Janke	yes
Cohen-Schotanus,Janke	Cohen-Schotanus	Janke		female			Cohen,Elaine	Cohen,Elaine	yes
Cohen,Elaine	Cohen	Elaine	female				Cohen,Richard	Cohen,Richard	yes
Cohen,Richard	Cohen	Richard	male				Colbert-Getz,Jorie	Colbert-Getz,Jorie	yes
Colbert-Getz,Jorie	Colbert-Getz	Jorie	female				Colbert,Colleen	Colbert,Colleen	yes
Colbert,Colleen	Colbert	Colleen	female				Coleman,Adele	Coleman,Adele	yes
Coleman,Adele	Coleman	Adele	female				Coleman,Eammon	Coleman,Eammon	yes
Coleman,Eammon	Coleman	Eammon	male				Coleman,Jamie	Coleman,Jamie	yes
Coleman,Jamie	Coleman	Jamie	male				Coleman,Mary	Coleman,Mary	yes
Coleman,Mary	Coleman	Mary	female				Colenda,Christopher	Colenda,Christopher	yes
Colenda,Christopher	Colenda	Christopher	male				Coles,Jan	Coles,Jan	yes
Coles,Jan	Coles	Jan		female			Colin,Cyrille	Colin,Cyrille	yes
Colin,Cyrille	Colin	Cyrille	male				Collins,Emma	Collins,Emma	yes
Collins,Emma	Collins	Emma	female				Collins,John	Collins,John	yes
Collins,John	Collins	John	male				Colliver,Jerry	Colliver,Jerry	yes
Colliver,Jerry	Colliver	Jerry	male				Colmers-Gray,Isabelle	Colmers-Gray,Isabelle	yes
Colmers-Gray,Isabelle	Colmers-Gray	Isabelle	female				Colt,Henri	Colt,Henri	yes
Colt,Henri	Colt	Henri	male				Colthart,Iain	Colthart,Iain	yes
Colthart,Iain	Colthart	Iain	male				Colville,Deborah	Colville,Deborah	yes
Colville,Deborah	Colville	Deborah	female				Comfere,Nneka	Comfere,Nneka	yes
Comfere,Nneka	Comfere	Nneka	female				Conlee,Melinda	Conlee,Melinda	yes
Conlee,Melinda	Conlee	Melinda	female				Conn,Lesley	Conn,Lesley	yes
Conn,Lesley	Conn	Lesley	female				Consorti,Fabrizio	Consorti,Fabrizio	yes
Consorti,Fabrizio	Consorti	Fabrizio	male				Conway,Aaron	Conway,Aaron	yes
Conway,Aaron	Conway	Aaron	male				Cook,David	Cook,David	yes
Cook,David	Cook	David	male				Coomarasamy,Aravinthan	Coomarasamy,Aravinthan	yes
Coomarasamy,Aravinthan	Coomarasamy	Aravinthan	male				Coombes,Lee	Coombes,Lee	yes
Coombes,Lee	Coombes	Lee	male				Cooper,Chris	Cooper,Chris	yes
Cooper,Chris	Cooper	Chris	male				Cooper,Lisa	Cooper,Lisa	yes
Cooper,Lisa	Cooper	Lisa	female				Cooper,Nicolas	Cooper,Nicolas	yes
Cooper,Nicolas	Cooper	Nicolas	male				Cooper,Robert	Cooper,Robert	yes
Cooper,Robert	Cooper	Robert	male				Copland,David	Copland,David	yes
Copland,David	Copland	David	male				Copley,Jodie	Copley,Jodie	yes
Copley,Jodie	Copley	Jodie	female				Copsey,Bethan	Copsey,Bethan	yes
Copsey,Bethan	Copsey	Bethan	female				Corder-Mabe,Joan	Corder-Mabe,Joan	yes
Corder-Mabe,Joan	Corder-Mabe	Joan		female			Cordovani,Daniel	Cordovani,Daniel	yes
Cordovani,Daniel	Cordovani	Daniel	male				Cordovani,Ligia	Cordovani,Ligia	yes
Cordovani,Ligia	Cordovani	Ligia	female				Corral,Janet	Corral,Janet	yes
Corral,Janet	Corral	Janet	female				Corsbie-Massay,Charisse	Corsbie-Massay,Charisse	yes
Corsbie-Massay,Charisse	Corsbie-Massay	Charisse	female				Cortes,Ariel	Cortes,Ariel	yes
Cortes,Ariel	Cortes	Ariel	male				Costa,Manuel	Costa,Manuel	yes
Costa,Manuel	Costa	Manuel	male				Costa,Patricio	Costa,Patricio	yes
Costa,Patricio	Costa	Patricio	male				Coto-Yglesias,Fernando	Coto-Yglesias,Fernando	yes
Coto-Yglesias,Fernando	Coto-Yglesias	Fernando	male				Counte,Michael	Counte,Michael	yes
Counte,Michael	Counte	Michael	male				Countryman,Drew	Countryman,Drew	yes
Countryman,Drew	Countryman	Drew	male				Couper,Ian	Couper,Ian	yes
Couper,Ian	Couper	Ian	male				Cousans,Fran	Cousans,Fran	yes
Cousans,Fran	Cousans	Fran	male				Coverdale,John	Coverdale,John	yes
Coverdale,John	Coverdale	John	male				Covington,Kyle	Covington,Kyle	yes
Covington,Kyle	Covington	Kyle	male				Cowen,Virginia	Cowen,Virginia	yes
Cowen,Virginia	Cowen	Virginia	female				Cowin,Leanne	Cowin,Leanne	yes
Cowin,Leanne	Cowin	Leanne	female				Cowley,Lindsay	Cowley,Lindsay	yes
Cowley,Lindsay	Cowley	Lindsay	female				Cox,Jacob	Cox,Jacob	yes
Cox,Jacob	Cox	Jacob	male				Coyle,Andrew	Coyle,Andrew	yes
Coyle,Andrew	Coyle	Andrew	male				Crampton,Paul	Crampton,Paul	yes
Crampton,Paul	Crampton	Paul	male				Crandall,Sonia	Crandall,Sonia	yes
Crandall,Sonia	Crandall	Sonia	female				Crann,Sara	Crann,Sara	yes
Crann,Sara	Crann	Sara	female				Crawford,Allison	Crawford,Allison	yes
Crawford,Allison	Crawford	Allison	female				Crawford,Brett	Crawford,Brett	yes
Crawford,Brett	Crawford	Brett	male				Cristancho,Sayra	Cristancho,Sayra	yes
Cristancho,Sayra	Cristancho	Sayra	female				Cristobal,Fortunato	Cristobal,Fortunato	yes
Cristobal,Fortunato	Cristobal	Fortunato	male				Croghan,Stefanie	Croghan,Stefanie	yes
Croghan,Stefanie	Croghan	Stefanie	female				Croiset,Gerda	Croiset,Gerda	yes
Croiset,Gerda	Croiset	Gerda	female				Crommelinck,Michiel	Crommelinck,Michiel	yes
Crommelinck,Michiel	Crommelinck	Michiel	male				Crossley,Jim	Crossley,Jim	yes
Crossley,Jim	Crossley	Jim	male				Cruess,Richard	Cruess,Richard	yes
Cruess,Richard	Cruess	Richard	male				Cruess,Sylvia	Cruess,Sylvia	yes
Cruess,Sylvia	Cruess	Sylvia	female				Cruz,Christina	Cruz,Christina	yes
Cruz,Christina	Cruz	Christina	female				Cuddihy,Helen	Cuddihy,Helen	yes
Cuddihy,Helen	Cuddihy	Helen	female				Cullis,Jeremy	Cullis,Jeremy	yes
Cullis,Jeremy	Cullis	Jeremy	male				Curet,Myriam	Curet,Myriam	yes
Curet,Myriam	Curet	Myriam	female				Curran,Vernon	Curran,Vernon	yes
Curran,Vernon	Curran	Vernon	male				Curtis,Jerri	Curtis,Jerri	yes
Curtis,Jerri	Curtis	Jerri		female			Custers,Eugene	Custers,Eugene	yes
Custers,Eugene	Custers	Eugene	male				D'Angelo,Daniela	D'Angelo,Daniela	yes
D'Angelo,Daniela	D'Angelo	Daniela	female				da Cunha Ramos,Fernando	da Cunha Ramos,Fernando	yes
da Cunha Ramos,Fernando	da Cunha Ramos	Fernando	male				da Silva,Ana	da Silva,Ana	yes
da Silva,Ana	da Silva	Ana	female				Dacey,Marie	Dacey,Marie	yes
Dacey,Marie	Dacey	Marie	female				Dai,Jessica	Dai,Jessica	yes
Dai,Jessica	Dai	Jessica	female				Daley,Barbara	Daley,Barbara	yes
Daley,Barbara	Daley	Barbara	female				Dalliston,Alexander	Dalliston,Alexander	yes
Dalliston,Alexander	Dalliston	Alexander	male				Damarell,Raechel	Damarell,Raechel	yes
Damarell,Raechel	Damarell	Raechel	female				Damen,Annelies	Damen,Annelies	yes
Damen,Annelies	Damen	Annelies	female				Damoiseaux,Roger	Damoiseaux,Roger	yes
Damoiseaux,Roger	Damoiseaux	Roger	male				Dandavino,Mylene	Dandavino,Mylene	yes
Dandavino,Mylene	Dandavino	Mylene	female				Dang,Timothy	Dang,Timothy	yes
Dang,Timothy	Dang	Timothy	male				Daniel,Michelle	Daniel,Michelle	yes
Daniel,Michelle	Daniel	Michelle	female				Danielson,Aaron	Danielson,Aaron	yes
Danielson,Aaron	Danielson	Aaron	male				Dankelman,Jenny	Dankelman,Jenny	yes
Dankelman,Jenny	Dankelman	Jenny	female				Dannaway,Jasan	Dannaway,Jasan	yes
Dannaway,Jasan	Dannaway	Jasan	male				Darbyshire,Daniel	Darbyshire,Daniel	yes
Darbyshire,Daniel	Darbyshire	Daniel	male				Dare,David	Dare,David	yes
Dare,David	Dare	David	male				Darras,Elisabeth	Darras,Elisabeth	yes
Darras,Elisabeth	Darras	Elisabeth	female				Dart,Janeane	Dart,Janeane	yes
Dart,Janeane	Dart	Janeane	female				Darwish,Abdulla	Darwish,Abdulla	yes
Darwish,Abdulla	Darwish	Abdulla	male				Darzi,Ara	Darzi,Ara	yes
Darzi,Ara	Darzi	Ara		male			Dauphinee,Dale	Dauphinee,Dale	yes
Dauphinee,Dale	Dauphinee	Dale	male				Davidson,Andrew	Davidson,Andrew	yes
Davidson,Andrew	Davidson	Andrew	male				Davidson,Megan	Davidson,Megan	yes
Davidson,Megan	Davidson	Megan	female				Davies,Benjamin	Davies,Benjamin	yes
Davies,Benjamin	Davies	Benjamin	male				Davies,David	Davies,David	yes
Davies,David	Davies	David	male				Davies,Freya	Davies,Freya	yes
Davies,Freya	Davies	Freya	female				Davies,Mark	Davies,Mark	yes
Davies,Mark	Davies	Mark	male				Davies,Nigel	Davies,Nigel	yes
Davies,Nigel	Davies	Nigel	male				Davin,Lorna	Davin,Lorna	yes
Davin,Lorna	Davin	Lorna	female				Davis,Dave	Davis,Dave	yes
Davis,Dave	Davis	Dave	male				Davis,John	Davis,John	yes
Davis,John	Davis	John	male				Davis,Joshua	Davis,Joshua	yes
Davis,Joshua	Davis	Joshua	male				Davis,Margery	Davis,Margery	yes
Davis,Margery	Davis	Margery	female				Davis,Molly	Davis,Molly	yes
Davis,Molly	Davis	Molly	female				Davis,Orin	Davis,Orin	yes
Davis,Orin	Davis	Orin	male				Davis,Rachel	Davis,Rachel	yes
Davis,Rachel	Davis	Rachel	female				Davison,Ian	Davison,Ian	yes
Davison,Ian	Davison	Ian	male				Davoudi,Mohsen	Davoudi,Mohsen	yes
Davoudi,Mohsen	Davoudi	Mohsen	male				Daya,Zahra	Daya,Zahra	yes
Daya,Zahra	Daya	Zahra	female				de Bere,Sam	de Bere,Sam	yes
de Bere,Sam	de Bere	Sam	male				de Boer,Benjamin	de Boer,Benjamin	yes
de Boer,Benjamin	de Boer	Benjamin	male				de Bruin,Anique	de Bruin,Anique	yes
de Bruin,Anique	de Bruin	Anique	female				de Dreu,Carsten	de Dreu,Carsten	yes
de Dreu,Carsten	de Dreu	Carsten	male				de Feijter,Jeantine	de Feijter,Jeantine	yes
de Feijter,Jeantine	de Feijter	Jeantine		female			de Grave,Willem	de Grave,Willem	yes
de Grave,Willem	de Grave	Willem	male				de Groot,Esther	de Groot,Esther	yes
de Groot,Esther	de Groot	Esther	female				de Jong,Jip	de Jong,Jip	yes
de Jong,Jip	de Jong	Jip	male				de Leeuw,Robert	de Leeuw,Robert	yes
de Leeuw,Robert	de Leeuw	Robert	male				de Marinis,Maria	de Marinis,Maria	yes
de Marinis,Maria	de Marinis	Maria	female				de Paor,Muireann	de Paor,Muireann	yes
de Paor,Muireann	de Paor	Muireann	female				De Rond,Marlies	De Rond,Marlies	yes
De Rond,Marlies	De Rond	Marlies	female				De Rossi,Stefanie	De Rossi,Stefanie	yes
De Rossi,Stefanie	De Rossi	Stefanie	female				de Villiers,Marietjie	de Villiers,Marietjie	yes
de Villiers,Marietjie	de Villiers	Marietjie	female				de Vries,Henk	de Vries,Henk	yes
de Vries,Henk	de Vries	Henk	male				de Vries,Raymond	de Vries,Raymond	yes
de Vries,Raymond	de Vries	Raymond	male				de Vries,Theo	de Vries,Theo	yes
de Vries,Theo	de Vries	Theo	male				de Wever,Bram	de Wever,Bram	yes
de Wever,Bram	de Wever	Bram	male				de Wiel,Harry	de Wiel,Harry	yes
de Wiel,Harry	de Wiel	Harry	male				deCamp,Matthew	deCamp,Matthew	yes
deCamp,Matthew	deCamp	Matthew	male				deFrank,Jessica	deFrank,Jessica	yes
deFrank,Jessica	deFrank	Jessica	female				Dekker,Ramon	Dekker,Ramon	yes
Dekker,Ramon	Dekker	Ramon	male				Del Fiol,Guilherme	Del Fiol,Guilherme	yes
Del Fiol,Guilherme	Del Fiol	Guilherme	male				Del Prato,Darlene	Del Prato,Darlene	yes
Del Prato,Darlene	Del Prato	Darlene	female				Delgadillo,Vivian	Delgadillo,Vivian	yes
Delgadillo,Vivian	Delgadillo	Vivian	female				deLisser,Horace	deLisser,Horace	yes
deLisser,Horace	deLisser	Horace	male				Delport,Rhena	Delport,Rhena	yes
Delport,Rhena	Delport	Rhena	female				Delvaux,Nicolas	Delvaux,Nicolas	yes
Delvaux,Nicolas	Delvaux	Nicolas	male				DeMaria,Samuel	DeMaria,Samuel	yes
DeMaria,Samuel	DeMaria	Samuel	male				DeMott,Chad	DeMott,Chad	yes
DeMott,Chad	DeMott	Chad	male				Dennhardt,Silke	Dennhardt,Silke	yes
Dennhardt,Silke	Dennhardt	Silke	female				Dennick,Reg	Dennick,Reg	yes
Dennick,Reg	Dennick	Reg	male				Dent,Gordon	Dent,Gordon	yes
Dent,Gordon	Dent	Gordon	male				Denton,Gerald	Denton,Gerald	yes
Denton,Gerald	Denton	Gerald	male				Deonandan,Raywat	Deonandan,Raywat	yes
Deonandan,Raywat	Deonandan	Raywat	male				Derese,Anselme	Derese,Anselme	yes
Derese,Anselme	Derese	Anselme	male				DeRienzo,Christopher	DeRienzo,Christopher	yes
DeRienzo,Christopher	DeRienzo	Christopher	male				Desbiens,Norman	Desbiens,Norman	yes
Desbiens,Norman	Desbiens	Norman	male				Desrosiers,Jacques	Desrosiers,Jacques	yes
Desrosiers,Jacques	Desrosiers	Jacques	male				Devaiah,Anand	Devaiah,Anand	yes
Devaiah,Anand	Devaiah	Anand	male				Deveugele,Myriam	Deveugele,Myriam	yes
Deveugele,Myriam	Deveugele	Myriam	female				Devine,Luke	Devine,Luke	yes
Devine,Luke	Devine	Luke	male				Devitt,Katharine	Devitt,Katharine	yes
Devitt,Katharine	Devitt	Katharine	female				Dewa,Carolyn	Dewa,Carolyn	yes
Dewa,Carolyn	Dewa	Carolyn	female				Dewhurst,Christopher	Dewhurst,Christopher	yes
Dewhurst,Christopher	Dewhurst	Christopher	male				Dharamsi,Shafik	Dharamsi,Shafik	yes
Dharamsi,Shafik	Dharamsi	Shafik	male				Dhirar,Nonita	Dhirar,Nonita	yes
Dhirar,Nonita	Dhirar	Nonita	female				Diamond,James	Diamond,James	yes
Diamond,James	Diamond	James	male				Dias,Roger	Dias,Roger	yes
Dias,Roger	Dias	Roger	male				DiazGranados,Deborah	DiazGranados,Deborah	yes
DiazGranados,Deborah	DiazGranados	Deborah	female				Dick,Marie-Louise	Dick,Marie-Louise	yes
Dick,Marie-Louise	Dick	Marie-Louise	female				Dickey,Kara	Dickey,Kara	yes
Dickey,Kara	Dickey	Kara		female			Didwania,Aashish	Didwania,Aashish	yes
Didwania,Aashish	Didwania	Aashish	male				Dieleman,Gwen	Dieleman,Gwen	yes
Dieleman,Gwen	Dieleman	Gwen	female				Dieleman,Marjolein	Dieleman,Marjolein	yes
Dieleman,Marjolein	Dieleman	Marjolein	female				Dielissen,Patrick	Dielissen,Patrick	yes
Dielissen,Patrick	Dielissen	Patrick	male				Diemers,Agnes	Diemers,Agnes	yes
Diemers,Agnes	Diemers	Agnes	female				Dimonte,Valerio	Dimonte,Valerio	yes
Dimonte,Valerio	Dimonte	Valerio	male				Ding,Song	Ding,Song	yes
Ding,Song	Ding	Song		male			DiPace,Jennifer	DiPace,Jennifer	yes
DiPace,Jennifer	DiPace	Jennifer	female				Diwadkar,Gouri	Diwadkar,Gouri	yes
Diwadkar,Gouri	Diwadkar	Gouri	female				do Rosario,Maria	do Rosario,Maria	yes
do Rosario,Maria	do Rosario	Maria	female				Dobbie,Alison	Dobbie,Alison	yes
Dobbie,Alison	Dobbie	Alison	female				Dobkin,Patricia	Dobkin,Patricia	yes
Dobkin,Patricia	Dobkin	Patricia	female				Dodd,Natalie	Dodd,Natalie	yes
Dodd,Natalie	Dodd	Natalie	female				Dodig-Curkovic,Katarina	Dodig-Curkovic,Katarina	yes
Dodig-Curkovic,Katarina	Dodig-Curkovic	Katarina	female				Dogbey,Godwin	Dogbey,Godwin	yes
Dogbey,Godwin	Dogbey	Godwin	male				Dogra,Nisha	Dogra,Nisha	yes
Dogra,Nisha	Dogra	Nisha	female				Doherty,Eva	Doherty,Eva	yes
Doherty,Eva	Doherty	Eva	female				Doi,Suhail	Doi,Suhail	yes
Doi,Suhail	Doi	Suhail	male				Dolmans,Diana	Dolmans,Diana	yes
Dolmans,Diana	Dolmans	Diana	female				Donesky,DorAnne	Donesky,DorAnne	yes
Donesky,DorAnne	Donesky	DorAnne	female				Dong,Chaoyan	Dong,Chaoyan	yes
Dong,Chaoyan	Dong	Chaoyan	female				Dong,Ting	Dong,Ting	yes
Dong,Ting	Dong	Ting		female			Donnelly,John	Donnelly,John	yes
Donnelly,John	Donnelly	John	male				Donnon,Tyrone	Donnon,Tyrone	yes
Donnon,Tyrone	Donnon	Tyrone	male				Dore,Kelly	Dore,Kelly	yes
Dore,Kelly	Dore	Kelly	female				Dorman,Todd	Dorman,Todd	yes
Dorman,Todd	Dorman	Todd	male				Dornan,Tim	Dornan,Tim	yes
Dornan,Tim	Dornan	Tim	male				Dory,Valerie	Dory,Valerie	yes
Dory,Valerie	Dory	Valerie	female				Doty,Joseph	Doty,Joseph	yes
Doty,Joseph	Doty	Joseph	male				Dousset,Bertrand	Dousset,Bertrand	yes
Dousset,Bertrand	Dousset	Bertrand	male				Dovlo,Dela	Dovlo,Dela	yes
Dovlo,Dela	Dovlo	Dela		male			Dowell,Jon	Dowell,Jon	yes
Dowell,Jon	Dowell	Jon	male				Dowling,Patrick	Dowling,Patrick	yes
Dowling,Patrick	Dowling	Patrick	male				Downes,Julia	Downes,Julia	yes
Downes,Julia	Downes	Julia	female				Downing,Steven	Downing,Steven	yes
Downing,Steven	Downing	Steven	male				Dozier,Marshall	Dozier,Marshall	yes
Dozier,Marshall	Dozier	Marshall	male				Drain,Paul	Drain,Paul	yes
Drain,Paul	Drain	Paul	male				Driessen,Erik	Driessen,Erik	yes
Driessen,Erik	Driessen	Erik	male				Drolet,Brian	Drolet,Brian	yes
Drolet,Brian	Drolet	Brian	male				Dromey,Marie	Dromey,Marie	yes
Dromey,Marie	Dromey	Marie	female				Duan,Yurong	Duan,Yurong	yes
Duan,Yurong	Duan	Yurong		#N/A			Dubin,Samuel	Dubin,Samuel	yes
Dubin,Samuel	Dubin	Samuel	male				Duboyce,Rita	Duboyce,Rita	yes
Duboyce,Rita	Duboyce	Rita	female				Dubrowski,Adam	Dubrowski,Adam	yes
Dubrowski,Adam	Dubrowski	Adam	male				Duc,Nguyen	Duc,Nguyen	yes
Duc,Nguyen	Duc	Nguyen	male				Dudek,Nancy	Dudek,Nancy	yes
Dudek,Nancy	Dudek	Nancy	female				Duffy,Seamus	Duffy,Seamus	yes
Duffy,Seamus	Duffy	Seamus	male				Duffy,Sean	Duffy,Sean	yes
Duffy,Sean	Duffy	Sean	male				Dufour,Marie-Helene	Dufour,Marie-Helene	yes
Dufour,Marie-Helene	Dufour	Marie-Helene	female				Duke,Pamela	Duke,Pamela	yes
Duke,Pamela	Duke	Pamela	female				Dulani,Tina	Dulani,Tina	yes
Dulani,Tina	Dulani	Tina	female				Dunhill,David	Dunhill,David	yes
Dunhill,David	Dunhill	David	male				Dupras,Denise	Dupras,Denise	yes
Dupras,Denise	Dupras	Denise	female				Dupuis,Martin	Dupuis,Martin	yes
Dupuis,Martin	Dupuis	Martin	male				Durning,Steven	Durning,Steven	yes
Durning,Steven	Durning	Steven	male				Dy,Christopher	Dy,Christopher	yes
Dy,Christopher	Dy	Christopher	male				Dyche,Lawrence	Dyche,Lawrence	yes
Dyche,Lawrence	Dyche	Lawrence	male				Dyrbye,Liselotte	Dyrbye,Liselotte	yes
Dyrbye,Liselotte	Dyrbye	Liselotte	female				Eady,Kaylee	Eady,Kaylee	yes
Eady,Kaylee	Eady	Kaylee	female				Easdown,Jane	Easdown,Jane	yes
Easdown,Jane	Easdown	Jane	female				Eastwood,Jennifer	Eastwood,Jennifer	yes
Eastwood,Jennifer	Eastwood	Jennifer	female				Eastwood,Sophie	Eastwood,Sophie	yes
Eastwood,Sophie	Eastwood	Sophie	female				Eaton,John	Eaton,John	yes
Eaton,John	Eaton	John	male				Ebbert,Jon	Ebbert,Jon	yes
Ebbert,Jon	Ebbert	Jon	male				Eccles,Martin	Eccles,Martin	yes
Eccles,Martin	Eccles	Martin	male				Eckles,Rachael	Eckles,Rachael	yes
Eckles,Rachael	Eckles	Rachael	female				Edelbring,Samuel	Edelbring,Samuel	yes
Edelbring,Samuel	Edelbring	Samuel	male				Edelhaeuser,Friedrich	Edelhaeuser,Friedrich	yes
Edelhaeuser,Friedrich	Edelhaeuser	Friedrich	male				Edison,Marcia	Edison,Marcia	yes
Edison,Marcia	Edison	Marcia	female				Edordu,Adaeze	Edordu,Adaeze	yes
Edordu,Adaeze	Edordu	Adaeze	female				Edwards,Adrian	Edwards,Adrian	yes
Edwards,Adrian	Edwards	Adrian	male				Edwards,Helena	Edwards,Helena	yes
Edwards,Helena	Edwards	Helena	female				Edwards,Mary	Edwards,Mary	yes
Edwards,Mary	Edwards	Mary	female				Edwards,Morgan	Edwards,Morgan	yes
Edwards,Morgan	Edwards	Morgan		female			Egan-Lee,Eileen	Egan-Lee,Eileen	yes
Egan-Lee,Eileen	Egan-Lee	Eileen	female				Egbrink,Mirjam	Egbrink,Mirjam	yes
Egbrink,Mirjam	Egbrink	Mirjam	female				Eghbali,Batool	Eghbali,Batool	yes
Eghbali,Batool	Eghbali	Batool	female				Eika,Berit	Eika,Berit	yes
Eika,Berit	Eika	Berit	female				Eiser,Arnold	Eiser,Arnold	yes
Eiser,Arnold	Eiser	Arnold	male				Eitel,Florian	Eitel,Florian	yes
Eitel,Florian	Eitel	Florian	male				Ekeocha,Samilia	Ekeocha,Samilia	yes
Ekeocha,Samilia	Ekeocha	Samilia	female				ElChamaa,Rima	ElChamaa,Rima	yes
ElChamaa,Rima	ElChamaa	Rima	female				Ellaway,Rachel	Ellaway,Rachel	yes
Ellaway,Rachel	Ellaway	Rachel	female				Elliott,Cater	Elliott,Cater	yes
Elliott,Cater	Elliott	Cater		male			Elliott,Digby	Elliott,Digby	yes
Elliott,Digby	Elliott	Digby	male				Ellison,Kathleen	Ellison,Kathleen	yes
Ellison,Kathleen	Ellison	Kathleen	female				Ellman,Matthew	Ellman,Matthew	yes
Ellman,Matthew	Ellman	Matthew	male				Elmubark,Alaa	Elmubark,Alaa	yes
Elmubark,Alaa	Elmubark	Alaa		female			Elsig,Simone	Elsig,Simone	yes
Elsig,Simone	Elsig	Simone	male				Elwyn,Glyn	Elwyn,Glyn	yes
Elwyn,Glyn	Elwyn	Glyn	male				Endedijk,Maaike	Endedijk,Maaike	yes
Endedijk,Maaike	Endedijk	Maaike	female				Eng,Marty	Eng,Marty	yes
Eng,Marty	Eng	Marty		male			Englander,Robert	Englander,Robert	yes
Englander,Robert	Englander	Robert	male				Eppich,Walter	Eppich,Walter	yes
Eppich,Walter	Eppich	Walter	male				Epstein,Richard	Epstein,Richard	yes
Epstein,Richard	Epstein	Richard	male				Epstein,Ronald	Epstein,Ronald	yes
Epstein,Ronald	Epstein	Ronald	male				Erdley,Scott	Erdley,Scott	yes
Erdley,Scott	Erdley	Scott	male				Erol-Korkmaz,Tugba	Erol-Korkmaz,Tugba	yes
Erol-Korkmaz,Tugba	Erol-Korkmaz	Tugba	female				Erschens,Rebecca	Erschens,Rebecca	yes
Erschens,Rebecca	Erschens	Rebecca	female				Erwin,Patricia	Erwin,Patricia	yes
Erwin,Patricia	Erwin	Patricia	female				Esdaile,Martina	Esdaile,Martina	yes
Esdaile,Martina	Esdaile	Martina	female				Estrada,Carlos	Estrada,Carlos	yes
Estrada,Carlos	Estrada	Carlos	male				Estroff,Sue	Estroff,Sue	yes
Estroff,Sue	Estroff	Sue	female				Etchells,Edward	Etchells,Edward	yes
Etchells,Edward	Etchells	Edward	male				Eurich,Katrin	Eurich,Katrin	yes
Eurich,Katrin	Eurich	Katrin	female				Eva,Kevin	Eva,Kevin	yes
Eva,Kevin	Eva	Kevin	male				Evans,Adam	Evans,Adam	yes
Evans,Adam	Evans	Adam	male				Evans,Alison	Evans,Alison	yes
Evans,Alison	Evans	Alison	female				Evans,Sherryn	Evans,Sherryn	yes
Evans,Sherryn	Evans	Sherryn	female				Ewings,Paul	Ewings,Paul	yes
Ewings,Paul	Ewings	Paul	male				Faber,Marjan	Faber,Marjan	yes
Faber,Marjan	Faber	Marjan		female			Fabricant,Peter	Fabricant,Peter	yes
Fabricant,Peter	Fabricant	Peter	male				Fagan,Ernest	Fagan,Ernest	yes
Fagan,Ernest	Fagan	Ernest	male				Fahim,Christine	Fahim,Christine	yes
Fahim,Christine	Fahim	Christine	female				Falama,Rosemary	Falama,Rosemary	yes
Falama,Rosemary	Falama	Rosemary	female				Fall,Abdoul	Fall,Abdoul	yes
Fall,Abdoul	Fall	Abdoul	male				Fan,Angela	Fan,Angela	yes
Fan,Angela	Fan	Angela	female				Fanning,Jon	Fanning,Jon	yes
Fanning,Jon	Fanning	Jon	male				Fareleira,Filipa	Fareleira,Filipa	yes
Fareleira,Filipa	Fareleira	Filipa	female				Fargen,Kyle	Fargen,Kyle	yes
Fargen,Kyle	Fargen	Kyle	male				Faridi,Nazlie	Faridi,Nazlie	yes
Faridi,Nazlie	Faridi	Nazlie	female				Farnan,Jeanne	Farnan,Jeanne	yes
Farnan,Jeanne	Farnan	Jeanne	female				Farooq,Ameer	Farooq,Ameer	yes
Farooq,Ameer	Farooq	Ameer	male				Fatmi,Mim	Fatmi,Mim	yes
Fatmi,Mim	Fatmi	Mim		female			Fearon,Gervan	Fearon,Gervan	yes
Fearon,Gervan	Fearon	Gervan	male				Federowicz,Molly	Federowicz,Molly	yes
Federowicz,Molly	Federowicz	Molly	female				Feeley,Anne-Marie	Feeley,Anne-Marie	yes
Feeley,Anne-Marie	Feeley	Anne-Marie	female				Feilchenfeld,Zac	Feilchenfeld,Zac	yes
Feilchenfeld,Zac	Feilchenfeld	Zac	male				Feinstein,Noah	Feinstein,Noah	yes
Feinstein,Noah	Feinstein	Noah	male				Ferentz,Kevin	Ferentz,Kevin	yes
Ferentz,Kevin	Ferentz	Kevin	male				Ferguson,Julie	Ferguson,Julie	yes
Ferguson,Julie	Ferguson	Julie	female				Ferguson,Kristi	Ferguson,Kristi	yes
Ferguson,Kristi	Ferguson	Kristi	female				Fermann,Torbjorg	Fermann,Torbjorg	yes
Fermann,Torbjorg	Fermann	Torbjorg		female			Fernandez,Nicolas	Fernandez,Nicolas	yes
Fernandez,Nicolas	Fernandez	Nicolas	male				Fernandez,Rosemarie	Fernandez,Rosemarie	yes
Fernandez,Rosemarie	Fernandez	Rosemarie	female				Ferns,Gordon	Ferns,Gordon	yes
Ferns,Gordon	Ferns	Gordon	male				Ferraz,Caroline	Ferraz,Caroline	yes
Ferraz,Caroline	Ferraz	Caroline	female				Ferreira-Valente,Alexandra	Ferreira-Valente,Alexandra	yes
Ferreira-Valente,Alexandra	Ferreira-Valente	Alexandra	female				Ferreira,Michel	Ferreira,Michel	yes
Ferreira,Michel	Ferreira	Michel	male				Ferwana,Mohamed	Ferwana,Mohamed	yes
Ferwana,Mohamed	Ferwana	Mohamed	male				Feudtner,Chris	Feudtner,Chris	yes
Feudtner,Chris	Feudtner	Chris	male				Feuerstein,Carolyn	Feuerstein,Carolyn	yes
Feuerstein,Carolyn	Feuerstein	Carolyn	female				Feufel,Markus	Feufel,Markus	yes
Feufel,Markus	Feufel	Markus	male				Fields,Sylvia	Fields,Sylvia	yes
Fields,Sylvia	Fields	Sylvia	female				Filmer,Tobias	Filmer,Tobias	yes
Filmer,Tobias	Filmer	Tobias	male				Filut,Amarette	Filut,Amarette	yes
Filut,Amarette	Filut	Amarette		female			Finch,Emma	Finch,Emma	yes
Finch,Emma	Finch	Emma	female				Finch,Susan	Finch,Susan	yes
Finch,Susan	Finch	Susan	female				Findley,Rebecca	Findley,Rebecca	yes
Findley,Rebecca	Findley	Rebecca	female				Finelli,Antonio	Finelli,Antonio	yes
Finelli,Antonio	Finelli	Antonio	male				Fink,Patty	Fink,Patty	yes
Fink,Patty	Fink	Patty	female				Fischer,Frank	Fischer,Frank	yes
Fischer,Frank	Fischer	Frank	male				Fischer,Markus	Fischer,Markus	yes
Fischer,Markus	Fischer	Markus	male				Fischer,Martin	Fischer,Martin	yes
Fischer,Martin	Fischer	Martin	male				Fleet,Lisa	Fleet,Lisa	yes
Fleet,Lisa	Fleet	Lisa	female				Fleming,Jennifer	Fleming,Jennifer	yes
Fleming,Jennifer	Fleming	Jennifer	female				Fleming,Richard	Fleming,Richard	yes
Fleming,Richard	Fleming	Richard	male				Fletcher,Faith	Fletcher,Faith	yes
Fletcher,Faith	Fletcher	Faith	female				Fletcher,Ian	Fletcher,Ian	yes
Fletcher,Ian	Fletcher	Ian	male				Fletcher,Simon	Fletcher,Simon	yes
Fletcher,Simon	Fletcher	Simon	male				Flickinger,Tabor	Flickinger,Tabor	yes
Flickinger,Tabor	Flickinger	Tabor		female			Floren,Leslie	Floren,Leslie	yes
Floren,Leslie	Floren	Leslie	female				Fnais,Naif	Fnais,Naif	yes
Fnais,Naif	Fnais	Naif	male				Fon,Nathalie	Fon,Nathalie	yes
Fon,Nathalie	Fon	Nathalie	female				Fong,Warren	Fong,Warren	yes
Fong,Warren	Fong	Warren	male				Foo,Jonathan	Foo,Jonathan	yes
Foo,Jonathan	Foo	Jonathan	male				Forrest,Simon	Forrest,Simon	yes
Forrest,Simon	Forrest	Simon	male				Forster,Alan	Forster,Alan	yes
Forster,Alan	Forster	Alan	male				Fortin,Auguste	Fortin,Auguste	yes
Fortin,Auguste	Fortin	Auguste	male				Foster,Kirsty	Foster,Kirsty	yes
Foster,Kirsty	Foster	Kirsty	female				Foster,Simon	Foster,Simon	yes
Foster,Simon	Foster	Simon	male				Foth,Thomas	Foth,Thomas	yes
Foth,Thomas	Foth	Thomas	male				Fotheringham,Victoria	Fotheringham,Victoria	yes
Fotheringham,Victoria	Fotheringham	Victoria	female				Fournier,Pierre	Fournier,Pierre	yes
Fournier,Pierre	Fournier	Pierre	male				Fowler,Christianne	Fowler,Christianne	yes
Fowler,Christianne	Fowler	Christianne	female				Fragkos,Konstantinos	Fragkos,Konstantinos	yes
Fragkos,Konstantinos	Fragkos	Konstantinos	male				Frambach,Janneke	Frambach,Janneke	yes
Frambach,Janneke	Frambach	Janneke	female				Francis-Cracknell,Alison	Francis-Cracknell,Alison	yes
Francis-Cracknell,Alison	Francis-Cracknell	Alison	female				Frank,Blye	Frank,Blye	yes
Frank,Blye	Frank	Blye	male				Frank,Jason	Frank,Jason	yes
Frank,Jason	Frank	Jason	male				Frankel,Richard	Frankel,Richard	yes
Frankel,Richard	Frankel	Richard	male				Franklin,Nancy	Franklin,Nancy	yes
Franklin,Nancy	Franklin	Nancy	female				Frantz,Jose	Frantz,Jose	yes
Frantz,Jose	Frantz	Jose	male				Franzen,Douglas	Franzen,Douglas	yes
Franzen,Douglas	Franzen	Douglas	male				Fraser,Claire	Fraser,Claire	yes
Fraser,Claire	Fraser	Claire	female				Freeman,Risa	Freeman,Risa	yes
Freeman,Risa	Freeman	Risa	female				Freeth,Della	Freeth,Della	yes
Freeth,Della	Freeth	Della	female				Frei,Esther	Frei,Esther	yes
Frei,Esther	Frei	Esther	female				Friedman,Benjamin	Friedman,Benjamin	yes
Friedman,Benjamin	Friedman	Benjamin	male				Friedman,Karen	Friedman,Karen	yes
Friedman,Karen	Friedman	Karen	female				Friesen,Farah	Friesen,Farah	yes
Friesen,Farah	Friesen	Farah	female				Fromme,Helen	Fromme,Helen	yes
Fromme,Helen	Fromme	Helen	female				Frost,Heather	Frost,Heather	yes
Frost,Heather	Frost	Heather	female				Froste,Amber	Froste,Amber	yes
Froste,Amber	Froste	Amber	female				Frush,Karen	Frush,Karen	yes
Frush,Karen	Frush	Karen	female				Fryer,Caroline	Fryer,Caroline	yes
Fryer,Caroline	Fryer	Caroline	female				Fuchs,Stephan	Fuchs,Stephan	yes
Fuchs,Stephan	Fuchs	Stephan	male				Fuhrel-Forbis,Andrea	Fuhrel-Forbis,Andrea	yes
Fuhrel-Forbis,Andrea	Fuhrel-Forbis	Andrea		female			Fulton,Tracy	Fulton,Tracy	yes
Fulton,Tracy	Fulton	Tracy	female				Furman,Gail	Furman,Gail	yes
Furman,Gail	Furman	Gail	female				Fyfe,Molly	Fyfe,Molly	yes
Fyfe,Molly	Fyfe	Molly	female				Gabel,Stewart	Gabel,Stewart	yes
Gabel,Stewart	Gabel	Stewart	male				Gabrys,Elzbieta	Gabrys,Elzbieta	yes
Gabrys,Elzbieta	Gabrys	Elzbieta	female				Gaede,Bernhard	Gaede,Bernhard	yes
Gaede,Bernhard	Gaede	Bernhard	male				Gaffney,Margaret	Gaffney,Margaret	yes
Gaffney,Margaret	Gaffney	Margaret	female				Gagliardi,Anna	Gagliardi,Anna	yes
Gagliardi,Anna	Gagliardi	Anna	female				Gagne,Pierre	Gagne,Pierre	yes
Gagne,Pierre	Gagne	Pierre	male				Gagnon,Robert	Gagnon,Robert	yes
Gagnon,Robert	Gagnon	Robert	male				Gaines,Julie	Gaines,Julie	yes
Gaines,Julie	Gaines	Julie	female				Galanopoulos,Michail	Galanopoulos,Michail	yes
Galanopoulos,Michail	Galanopoulos	Michail	male				Galbraith,Kevin	Galbraith,Kevin	yes
Galbraith,Kevin	Galbraith	Kevin	male				Gale,Tom	Gale,Tom	yes
Gale,Tom	Gale	Tom	male				Galipeau,James	Galipeau,James	yes
Galipeau,James	Galipeau	James	male				Gallagher,Tom	Gallagher,Tom	yes
Gallagher,Tom	Gallagher	Tom	male				Galvin,Rose	Galvin,Rose	yes
Galvin,Rose	Galvin	Rose	female				Galvin,Shelley	Galvin,Shelley	yes
Galvin,Shelley	Galvin	Shelley	female				Gamble,Allison	Gamble,Allison	yes
Gamble,Allison	Gamble	Allison	female				Ganesan,Vaishnavi	Ganesan,Vaishnavi	yes
Ganesan,Vaishnavi	Ganesan	Vaishnavi	female				Ganshorn,Heather	Ganshorn,Heather	yes
Ganshorn,Heather	Ganshorn	Heather	female				Gao,Lu	Gao,Lu	yes
Gao,Lu	Gao	Lu		male			Gard,Lauren	Gard,Lauren	yes
Gard,Lauren	Gard	Lauren	female				Garner,Jayne	Garner,Jayne	yes
Garner,Jayne	Garner	Jayne	female				Garrino,Lorenza	Garrino,Lorenza	yes
Garrino,Lorenza	Garrino	Lorenza	female				Garrison,Nanibaa	Garrison,Nanibaa	yes
Garrison,Nanibaa	Garrison	Nanibaa		female			Garside,Sarah	Garside,Sarah	yes
Garside,Sarah	Garside	Sarah	female				Gary,Tiffany	Gary,Tiffany	yes
Gary,Tiffany	Gary	Tiffany	female				Gaujoux,Sebastien	Gaujoux,Sebastien	yes
Gaujoux,Sebastien	Gaujoux	Sebastien	male				Gauthier,Genevieve	Gauthier,Genevieve	yes
Gauthier,Genevieve	Gauthier	Genevieve	female				Gazendam-Donofrio,Stacey	Gazendam-Donofrio,Stacey	yes
Gazendam-Donofrio,Stacey	Gazendam-Donofrio	Stacey	female				Ge,Li	Ge,Li	yes
Ge,Li	Ge	Li		#N/A			Ge,Xv	Ge,Xv	yes
Ge,Xv	Ge	Xv	male				Gehlbach,Lorrie	Gehlbach,Lorrie	yes
Gehlbach,Lorrie	Gehlbach	Lorrie	female				Geller,Stacie	Geller,Stacie	yes
Geller,Stacie	Geller	Stacie	female				Gelula,Mark	Gelula,Mark	yes
Gelula,Mark	Gelula	Mark	male				Gennissen,Lokke	Gennissen,Lokke	yes
Gennissen,Lokke	Gennissen	Lokke		female			Georgieva,Zoya	Georgieva,Zoya	yes
Georgieva,Zoya	Georgieva	Zoya	female				Georgitis,Emily	Georgitis,Emily	yes
Georgitis,Emily	Georgitis	Emily	female				Germann,Carl	Germann,Carl	yes
Germann,Carl	Germann	Carl	male				Ghali,William	Ghali,William	yes
Ghali,William	Ghali	William	male				Ghosh,Nilasha	Ghosh,Nilasha	yes
Ghosh,Nilasha	Ghosh	Nilasha	female				Gibbs,Carole	Gibbs,Carole	yes
Gibbs,Carole	Gibbs	Carole	female				Gibbs,Trevor	Gibbs,Trevor	yes
Gibbs,Trevor	Gibbs	Trevor	male				Gibson,Simone	Gibson,Simone	yes
Gibson,Simone	Gibson	Simone	male				Gijbels,David	Gijbels,David	yes
Gijbels,David	Gijbels	David	male				Gijselaers,Wim	Gijselaers,Wim	yes
Gijselaers,Wim	Gijselaers	Wim	male				Gilbert-Hunt,Susan	Gilbert-Hunt,Susan	yes
Gilbert-Hunt,Susan	Gilbert-Hunt	Susan	female				Gilby,Rose	Gilby,Rose	yes
Gilby,Rose	Gilby	Rose	female				Gill,Anne	Gill,Anne	yes
Gill,Anne	Gill	Anne	female				Gill,Richdeep	Gill,Richdeep	yes
Gill,Richdeep	Gill	Richdeep		male			Gillam,Stephen	Gillam,Stephen	yes
Gillam,Stephen	Gillam	Stephen	male				Gillan,Caitlin	Gillan,Caitlin	yes
Gillan,Caitlin	Gillan	Caitlin	female				Gillham,David	Gillham,David	yes
Gillham,David	Gillham	David	male				Gilman,Stuart	Gilman,Stuart	yes
Gilman,Stuart	Gilman	Stuart	male				Gingerich,Andrea	Gingerich,Andrea	yes
Gingerich,Andrea	Gingerich	Andrea		female			Ginsburg,Shiphra	Ginsburg,Shiphra	yes
Ginsburg,Shiphra	Ginsburg	Shiphra	female				Gishen,Faye	Gishen,Faye	yes
Gishen,Faye	Gishen	Faye	female				Giuliani,Meredith	Giuliani,Meredith	yes
Giuliani,Meredith	Giuliani	Meredith	female				Glass,Nel	Glass,Nel	yes
Glass,Nel	Glass	Nel		female			Glass,Sharon	Glass,Sharon	yes
Glass,Sharon	Glass	Sharon	female				Glasziou,Paul	Glasziou,Paul	yes
Glasziou,Paul	Glasziou	Paul	male				Godolphin,William	Godolphin,William	yes
Godolphin,William	Godolphin	William	male				Goel,Mita	Goel,Mita	yes
Goel,Mita	Goel	Mita	female				Goel,Sonu	Goel,Sonu	yes
Goel,Sonu	Goel	Sonu	male				Goh,Hendra	Goh,Hendra	yes
Goh,Hendra	Goh	Hendra	male				Goho,James	Goho,James	yes
Goho,James	Goho	James	male				Gois,Carolos	Gois,Carolos	yes
Gois,Carolos	Gois	Carolos	male				Gold,Jeffrey	Gold,Jeffrey	yes
Gold,Jeffrey	Gold	Jeffrey	male				Gold,Robert	Gold,Robert	yes
Gold,Robert	Gold	Robert	male				Goldberg,Andrew	Goldberg,Andrew	yes
Goldberg,Andrew	Goldberg	Andrew	male				Goldberg,Sarah	Goldberg,Sarah	yes
Goldberg,Sarah	Goldberg	Sarah	female				Goldie,John	Goldie,John	yes
Goldie,John	Goldie	John	male				Goldsammler,Michelle	Goldsammler,Michelle	yes
Goldsammler,Michelle	Goldsammler	Michelle	female				Golub,Robert	Golub,Robert	yes
Golub,Robert	Golub	Robert	male				Gong,SaeLom	Gong,SaeLom	yes
Gong,SaeLom	Gong	SaeLom	female				Gonsalves,Carol	Gonsalves,Carol	yes
Gonsalves,Carol	Gonsalves	Carol	female				Gonzalez,Cristina	Gonzalez,Cristina	yes
Gonzalez,Cristina	Gonzalez	Cristina	female				Gonzalez,Rafael	Gonzalez,Rafael	yes
Gonzalez,Rafael	Gonzalez	Rafael	male				Goode,Adam	Goode,Adam	yes
Goode,Adam	Goode	Adam	male				Goode,Victoria	Goode,Victoria	yes
Goode,Victoria	Goode	Victoria	female				Goodenough,Belinda	Goodenough,Belinda	yes
Goodenough,Belinda	Goodenough	Belinda	female				Goodfellow,Amelia	Goodfellow,Amelia	yes
Goodfellow,Amelia	Goodfellow	Amelia	female				Goodyear-Smith,Felicity	Goodyear-Smith,Felicity	yes
Goodyear-Smith,Felicity	Goodyear-Smith	Felicity	female				Gopwani,Priya	Gopwani,Priya	yes
Gopwani,Priya	Gopwani	Priya	female				Gorbanev,Iouri	Gorbanev,Iouri	yes
Gorbanev,Iouri	Gorbanev	Iouri	male				Gordon,David	Gordon,David	yes
Gordon,David	Gordon	David	male				Gordon,Jill	Gordon,Jill	yes
Gordon,Jill	Gordon	Jill	female				Gordon,Morris	Gordon,Morris	yes
Gordon,Morris	Gordon	Morris	male				Gordon,Ruthanna	Gordon,Ruthanna	yes
Gordon,Ruthanna	Gordon	Ruthanna	female				Gore,Whitney	Gore,Whitney	yes
Gore,Whitney	Gore	Whitney	female				Gorman,Todd	Gorman,Todd	yes
Gorman,Todd	Gorman	Todd	male				Gormley,Gerard	Gormley,Gerard	yes
Gormley,Gerard	Gormley	Gerard	male				Gorter,Simone	Gorter,Simone	yes
Gorter,Simone	Gorter	Simone	male				Gosselin,Katherine	Gosselin,Katherine	yes
Gosselin,Katherine	Gosselin	Katherine	female				Gottlieb,Michael	Gottlieb,Michael	yes
Gottlieb,Michael	Gottlieb	Michael	male				Gough,Brendan	Gough,Brendan	yes
Gough,Brendan	Gough	Brendan	male				Gourevitch,Marc	Gourevitch,Marc	yes
Gourevitch,Marc	Gourevitch	Marc	male				Goveia,Jermaine	Goveia,Jermaine	yes
Goveia,Jermaine	Goveia	Jermaine	male				Gozu,Aysegul	Gozu,Aysegul	yes
Gozu,Aysegul	Gozu	Aysegul	female				Graber,Mark	Graber,Mark	yes
Graber,Mark	Graber	Mark	male				Graf,Joachim	Graf,Joachim	yes
Graf,Joachim	Graf	Joachim	male				Grafton-Clarke,Ciaran	Grafton-Clarke,Ciaran	yes
Grafton-Clarke,Ciaran	Grafton-Clarke	Ciaran	male				Grant,Vincent	Grant,Vincent	yes
Grant,Vincent	Grant	Vincent	male				Grant,William	Grant,William	yes
Grant,William	Grant	William	male				Grasberger,Margaret	Grasberger,Margaret	yes
Grasberger,Margaret	Grasberger	Margaret	female				Graves,Lisa	Graves,Lisa	yes
Graves,Lisa	Graves	Lisa	female				Gray,Tracey	Gray,Tracey	yes
Gray,Tracey	Gray	Tracey	female				Green,Alexander	Green,Alexander	yes
Green,Alexander	Green	Alexander	male				Green,Christopher	Green,Christopher	yes
Green,Christopher	Green	Christopher	male				Green,Michael	Green,Michael	yes
Green,Michael	Green	Michael	male				Greenberg,Larrie	Greenberg,Larrie	yes
Greenberg,Larrie	Greenberg	Larrie	male				Greenberg,Paul	Greenberg,Paul	yes
Greenberg,Paul	Greenberg	Paul	male				Greenberg,Ruth	Greenberg,Ruth	yes
Greenberg,Ruth	Greenberg	Ruth	female				Greene,Richard	Greene,Richard	yes
Greene,Richard	Greene	Richard	male				Greener,Sue	Greener,Sue	yes
Greener,Sue	Greener	Sue	female				Greenhalgh,Trisha	Greenhalgh,Trisha	yes
Greenhalgh,Trisha	Greenhalgh	Trisha	female				Greenhill,Jennene	Greenhill,Jennene	yes
Greenhill,Jennene	Greenhill	Jennene	female				Greer,Lindred	Greer,Lindred	yes
Greer,Lindred	Greer	Lindred		female			Greif,Robert	Greif,Robert	yes
Greif,Robert	Greif	Robert	male				Greysen,Ryan	Greysen,Ryan	yes
Greysen,Ryan	Greysen	Ryan	male				Grierson,Lawrence	Grierson,Lawrence	yes
Grierson,Lawrence	Grierson	Lawrence	male				Griffin,Barbara	Griffin,Barbara	yes
Griffin,Barbara	Griffin	Barbara	female				Griffith,Brian	Griffith,Brian	yes
Griffith,Brian	Griffith	Brian	male				Griffiths,Mark	Griffiths,Mark	yes
Griffiths,Mark	Griffiths	Mark	male				Grimmer,Karen	Grimmer,Karen	yes
Grimmer,Karen	Grimmer	Karen	female				Grimshaw,Jeremy	Grimshaw,Jeremy	yes
Grimshaw,Jeremy	Grimshaw	Jeremy	male				Grinbaum,Renato	Grinbaum,Renato	yes
Grinbaum,Renato	Grinbaum	Renato	male				Griswold-Theodorson,Sharon	Griswold-Theodorson,Sharon	yes
Griswold-Theodorson,Sharon	Griswold-Theodorson	Sharon	female				Grol,Richard	Grol,Richard	yes
Grol,Richard	Grol	Richard	male				Gronnier,Caroline	Gronnier,Caroline	yes
Gronnier,Caroline	Gronnier	Caroline	female				Grossman,Ellie	Grossman,Ellie	yes
Grossman,Ellie	Grossman	Ellie	female				Grosso,Louis	Grosso,Louis	yes
Grosso,Louis	Grosso	Louis	male				Grover,Amelia	Grover,Amelia	yes
Grover,Amelia	Grover	Amelia	female				Grundy,Lisa	Grundy,Lisa	yes
Grundy,Lisa	Grundy	Lisa	female				Grunwald,TIffany	Grunwald,TIffany	yes
Grunwald,TIffany	Grunwald	TIffany	female				Gruppen,Larry	Gruppen,Larry	yes
Gruppen,Larry	Gruppen	Larry	male				Grust,Patricia	Grust,Patricia	yes
Grust,Patricia	Grust	Patricia	female				Grzeskowiak,Luke	Grzeskowiak,Luke	yes
Grzeskowiak,Luke	Grzeskowiak	Luke	male				Guajardo,Jesus	Guajardo,Jesus	yes
Guajardo,Jesus	Guajardo	Jesus	male				Guerra,Olivia	Guerra,Olivia	yes
Guerra,Olivia	Guerra	Olivia	female				Guerrant,Richard	Guerrant,Richard	yes
Guerrant,Richard	Guerrant	Richard	male				Gupta,Avni	Gupta,Avni	yes
Gupta,Avni	Gupta	Avni		female			Gupta,Tanvi	Gupta,Tanvi	yes
Gupta,Tanvi	Gupta	Tanvi	female				Gurbutt,Dawne	Gurbutt,Dawne	yes
Gurbutt,Dawne	Gurbutt	Dawne	female				Gustafson,Diana	Gustafson,Diana	yes
Gustafson,Diana	Gustafson	Diana	female				Gustavs,Julie	Gustavs,Julie	yes
Gustavs,Julie	Gustavs	Julie	female				Haddara,Wael	Haddara,Wael	yes
Haddara,Wael	Haddara	Wael	male				Hafferty,Fred	Hafferty,Fred	yes
Hafferty,Fred	Hafferty	Fred	male				Hafler,Janet	Hafler,Janet	yes
Hafler,Janet	Hafler	Janet	female				Hagan,Pamela	Hagan,Pamela	yes
Hagan,Pamela	Hagan	Pamela	female				Haidet,Paul	Haidet,Paul	yes
Haidet,Paul	Haidet	Paul	male				Haig,Alex	Haig,Alex	yes
Haig,Alex	Haig	Alex	male				Haimowitz,Steven	Haimowitz,Steven	yes
Haimowitz,Steven	Haimowitz	Steven	male				Haines,Terry	Haines,Terry	yes
Haines,Terry	Haines	Terry	male				Hairston,Kristen	Hairston,Kristen	yes
Hairston,Kristen	Hairston	Kristen	female				Haist,Steven	Haist,Steven	yes
Haist,Steven	Haist	Steven	male				Haji,Faizal	Haji,Faizal	yes
Haji,Faizal	Haji	Faizal	male				Halili,Servando	Halili,Servando	yes
Halili,Servando	Halili	Servando	male				Hall,Amanda	Hall,Amanda	yes
Hall,Amanda	Hall	Amanda	female				Hall,Justin	Hall,Justin	yes
Hall,Justin	Hall	Justin	male				Hall,Katherine	Hall,Katherine	yes
Hall,Katherine	Hall	Katherine	female				Hall,Pippa	Hall,Pippa	yes
Hall,Pippa	Hall	Pippa	female				Halldorsson,Ari	Halldorsson,Ari	yes
Halldorsson,Ari	Halldorsson	Ari		male			Hallgren,Emily	Hallgren,Emily	yes
Hallgren,Emily	Hallgren	Emily	female				Hallowell,Sunny	Hallowell,Sunny	yes
Hallowell,Sunny	Hallowell	Sunny		female			Halman,Mark	Halman,Mark	yes
Halman,Mark	Halman	Mark	male				Halpern,Elise	Halpern,Elise	yes
Halpern,Elise	Halpern	Elise	female				Halvorsen,Andrew	Halvorsen,Andrew	yes
Halvorsen,Andrew	Halvorsen	Andrew	male				Hamdy,Hossam	Hamdy,Hossam	yes
Hamdy,Hossam	Hamdy	Hossam	male				Hamm,Michele	Hamm,Michele	yes
Hamm,Michele	Hamm	Michele	male				Hammick,Marilyn	Hammick,Marilyn	yes
Hammick,Marilyn	Hammick	Marilyn	female				Hammond,Caitlin	Hammond,Caitlin	yes
Hammond,Caitlin	Hammond	Caitlin	female				Hammond,Daniel	Hammond,Daniel	yes
Hammond,Daniel	Hammond	Daniel	male				Hammond,Robert	Hammond,Robert	yes
Hammond,Robert	Hammond	Robert	male				Hammoud,Maya	Hammoud,Maya	yes
Hammoud,Maya	Hammoud	Maya	female				Hampshire,Mandy	Hampshire,Mandy	yes
Hampshire,Mandy	Hampshire	Mandy	female				Hamstra,Stanley	Hamstra,Stanley	yes
Hamstra,Stanley	Hamstra	Stanley	male				Hamzeh,Hayat	Hamzeh,Hayat	yes
Hamzeh,Hayat	Hamzeh	Hayat	female				Han,Eui-Ryoung	Han,Eui-Ryoung	yes
Han,Eui-Ryoung	Han	Eui-Ryoung		female			Han,Heeyoung	Han,Heeyoung	yes
Han,Heeyoung	Han	Heeyoung	female				Han,Lu	Han,Lu	yes
Han,Lu	Han	Lu		#N/A			Haney,Tina	Haney,Tina	yes
Haney,Tina	Haney	Tina	female				Hanlon,Katie	Hanlon,Katie	yes
Hanlon,Katie	Hanlon	Katie	female				Hanna,Wael	Hanna,Wael	yes
Hanna,Wael	Hanna	Wael	male				Hannigan,Ailish	Hannigan,Ailish	yes
Hannigan,Ailish	Hannigan	Ailish	female				Hanson,Mark	Hanson,Mark	yes
Hanson,Mark	Hanson	Mark	male				Hansoti,Bhakti	Hansoti,Bhakti	yes
Hansoti,Bhakti	Hansoti	Bhakti		female			Hanvey,Louise	Hanvey,Louise	yes
Hanvey,Louise	Hanvey	Louise	female				Haramati,Aviad	Haramati,Aviad	yes
Haramati,Aviad	Haramati	Aviad	male				Hardin,Mike	Hardin,Karol	no
Hardin,Mike	Hardin	Mike	male				Hardin,Karol	Hardin,Mike	no
Hardin,Karol	Hardin	Karol	male				Hardman,Claire	Hardman,Claire	yes
Hardman,Claire	Hardman	Claire	female				Hariharan,Thripura	Hariharan,Thripura	yes
Hariharan,Thripura	Hariharan	Thripura	female				Harkness,Elaine	Harkness,Elaine	yes
Harkness,Elaine	Harkness	Elaine	female				Harnett,Nicole	Harnett,Nicole	yes
Harnett,Nicole	Harnett	Nicole	female				Harper,Amy	Harper,Amy	yes
Harper,Amy	Harper	Amy	female				Harris,Christina	Harris,Christina	yes
Harris,Christina	Harris	Christina	female				Harris,Ilene	Harris,Ilene	yes
Harris,Ilene	Harris	Ilene	female				Harris,Janet	Harris,Janet	yes
Harris,Janet	Harris	Janet	female				Harrison,Michelle	Harrison,Michelle	yes
Harrison,Michelle	Harrison	Michelle	female				Harrison,Reema	Harrison,Reema	yes
Harrison,Reema	Harrison	Reema	female				Harrod,Thomas	Harrod,Thomas	yes
Harrod,Thomas	Harrod	Thomas	male				Harry,Gee	Harry,Gee	yes
Harry,Gee	Harry	Gee		#N/A			Hart,Andrew	Hart,Andrew	yes
Hart,Andrew	Hart	Andrew	male				Hart,Jo	Hart,Jo	yes
Hart,Jo	Hart	Jo	male				Hart,Michael	Hart,Michael	yes
Hart,Michael	Hart	Michael	male				Hart,Nigel	Hart,Nigel	yes
Hart,Nigel	Hart	Nigel	male				Hartling,Lisa	Hartling,Lisa	yes
Hartling,Lisa	Hartling	Lisa	female				Hartman,Nicholas	Hartman,Nicholas	yes
Hartman,Nicholas	Hartman	Nicholas	male				Hartvigsen,Jan	Hartvigsen,Jan	yes
Hartvigsen,Jan	Hartvigsen	Jan	male				Hartzell,Joshua	Hartzell,Joshua	yes
Hartzell,Joshua	Hartzell	Joshua	male				Harwood,Rowan	Harwood,Rowan	yes
Harwood,Rowan	Harwood	Rowan		male			Hashem,Fahid	Hashem,Fahid	yes
Hashem,Fahid	Hashem	Fahid	male				Hashem,Mohmed	Hashem,Mohmed	yes
Hashem,Mohmed	Hashem	Mohmed	male				Hassed,Craig	Hassed,Craig	yes
Hassed,Craig	Hassed	Craig	male				Hassell,Andrew	Hassell,Andrew	yes
Hassell,Andrew	Hassell	Andrew	male				Hatala,Rose	Hatala,Rose	yes
Hatala,Rose	Hatala	Rose	female				Hatt,William	Hatt,William	yes
Hatt,William	Hatt	William	male				Hattie,John	Hattie,John	yes
Hattie,John	Hattie	John	male				Hattori,Robin	Hattori,Robin	yes
Hattori,Robin	Hattori	Robin	male				Hau,Duncan	Hau,Duncan	yes
Hau,Duncan	Hau	Duncan	male				Hauer,Karen	Hauer,Karen	yes
Hauer,Karen	Hauer	Karen	female				Hautz,Stefanie	Hautz,Stefanie	yes
Hautz,Stefanie	Hautz	Stefanie	female				Hautz,Wolf	Hautz,Wolf	yes
Hautz,Wolf	Hautz	Wolf	male				Havnaer,Annika	Havnaer,Annika	yes
Havnaer,Annika	Havnaer	Annika	female				Havyer,Rachel	Havyer,Rachel	yes
Havyer,Rachel	Havyer	Rachel	female				Hawarden,Ashley	Hawarden,Ashley	yes
Hawarden,Ashley	Hawarden	Ashley		#N/A			Hawken,Susan	Hawken,Susan	yes
Hawken,Susan	Hawken	Susan	female				Hawkins,Richard	Hawkins,Richard	yes
Hawkins,Richard	Hawkins	Richard	male				Hay,Margaret	Hay,Margaret	yes
Hay,Margaret	Hay	Margaret	female				Hayes,Jacinta	Hayes,Jacinta	yes
Hayes,Jacinta	Hayes	Jacinta	female				Hayes,Margaret	Hayes,Margaret	yes
Hayes,Margaret	Hayes	Margaret	female				Hayes,Sean	Hayes,Sean	yes
Hayes,Sean	Hayes	Sean	male				Hayes,Spencer	Hayes,Spencer	yes
Hayes,Spencer	Hayes	Spencer	male				Hayes,Tom	Hayes,Tom	yes
Hayes,Tom	Hayes	Tom	male				Hayes,Victoria	Hayes,Victoria	yes
Hayes,Victoria	Hayes	Victoria	female				Hays,Richard	Hays,Richard	yes
Hays,Richard	Hays	Richard	male				Haywood,Matthew	Haywood,Matthew	yes
Haywood,Matthew	Haywood	Matthew	male				He,Rongxin	He,Rongxin	yes
He,Rongxin	He	Rongxin	male				Headrick,Linda	Headrick,Linda	yes
Headrick,Linda	Headrick	Linda	female				Hean,Sarah	Hean,Sarah	yes
Hean,Sarah	Hean	Sarah	female				Heard,Sam	Heard,Sam	yes
Heard,Sam	Heard	Sam	male				Hearn,Jasmine	Hearn,Jasmine	yes
Hearn,Jasmine	Hearn	Jasmine	female				Hecht,Lars	Hecht,Lars	yes
Hecht,Lars	Hecht	Lars	male				Heeb,Rachel	Heeb,Rachel	yes
Heeb,Rachel	Heeb	Rachel	female				Heeneman,Sylvia	Heeneman,Sylvia	yes
Heeneman,Sylvia	Heeneman	Sylvia	female				Hefler,Joshua	Hefler,Joshua	yes
Hefler,Joshua	Hefler	Joshua	male				Heg,Ruud	Heg,Ruud	yes
Heg,Ruud	Heg	Ruud	male				Hegazi,Iman	Hegazi,Iman	yes
Hegazi,Iman	Hegazi	Iman		female			Hege,Inga	Hege,Inga	yes
Hege,Inga	Hege	Inga	female				Heise,Marcus	Heise,Marcus	yes
Heise,Marcus	Heise	Marcus	male				Heist,Brian	Heist,Brian	yes
Heist,Brian	Heist	Brian	male				Hejduk,Karel	Hejduk,Karel	yes
Hejduk,Karel	Hejduk	Karel	male				Helenius,Ira	Helenius,Ira	yes
Helenius,Ira	Helenius	Ira	female				Helft,Paul	Helft,Paul	yes
Helft,Paul	Helft	Paul	male				Heller,Benjamin	Heller,Benjamin	yes
Heller,Benjamin	Heller	Benjamin	male				Heller,Joshua	Heller,Joshua	yes
Heller,Joshua	Heller	Joshua	male				Hemmer,Paul	Hemmer,Paul	yes
Hemmer,Paul	Hemmer	Paul	male				Hemmerdinger,Joanne	Hemmerdinger,Joanne	yes
Hemmerdinger,Joanne	Hemmerdinger	Joanne	female				Henderson,Amanda	Henderson,Amanda	yes
Henderson,Amanda	Henderson	Amanda	female				Henderson,Margaret	Henderson,Margaret	yes
Henderson,Margaret	Henderson	Margaret	female				Henderson,Max	Henderson,Max	yes
Henderson,Max	Henderson	Max	male				Hendrickx,Gaelle	Hendrickx,Gaelle	yes
Hendrickx,Gaelle	Hendrickx	Gaelle	female				Hendry,Gordon	Hendry,Gordon	yes
Hendry,Gordon	Hendry	Gordon	male				Heneghan,Carl	Heneghan,Carl	yes
Heneghan,Carl	Heneghan	Carl	male				Heneghan,Nicola	Heneghan,Nicola	yes
Heneghan,Nicola	Heneghan	Nicola	male				Heneka,Nicole	Heneka,Nicole	yes
Heneka,Nicole	Heneka	Nicole	female				Hennessy,Catherine	Hennessy,Catherine	yes
Hennessy,Catherine	Hennessy	Catherine	female				Henry,Beverly	Henry,Beverly	yes
Henry,Beverly	Henry	Beverly	female				Henry,Rebecca	Henry,Rebecca	yes
Henry,Rebecca	Henry	Rebecca	female				Henry,Stephen	Henry,Stephen	yes
Henry,Stephen	Henry	Stephen	male				Hensman,Marianne	Hensman,Marianne	yes
Hensman,Marianne	Hensman	Marianne	female				Henzel,Thomas	Henzel,Thomas	yes
Henzel,Thomas	Henzel	Thomas	male				Herbig,Britta	Herbig,Britta	yes
Herbig,Britta	Herbig	Britta	female				Herlihy,Julie	Herlihy,Julie	yes
Herlihy,Julie	Herlihy	Julie	female				Hermans,Michel	Hermans,Michel	yes
Hermans,Michel	Hermans	Michel	male				Herrera,Cristian	Herrera,Cristian	yes
Herrera,Cristian	Herrera	Cristian	male				Herring,Anna	Herring,Anna	yes
Herring,Anna	Herring	Anna	female				Herrmann-Werner,Anne	Herrmann-Werner,Anne	yes
Herrmann-Werner,Anne	Herrmann-Werner	Anne	female				Herschell,Amy	Herschell,Amy	yes
Herschell,Amy	Herschell	Amy	female				Herta,Katja-Daniela	Herta,Katja-Daniela	yes
Herta,Katja-Daniela	Herta	Katja-Daniela		female			Hertkorn,Rebekka	Hertkorn,Rebekka	yes
Hertkorn,Rebekka	Hertkorn	Rebekka	female				Hertogh,Cees	Hertogh,Cees	yes
Hertogh,Cees	Hertogh	Cees	male				Herzberg,Joe	Herzberg,Joe	yes
Herzberg,Joe	Herzberg	Joe	male				Hesketh,Anne	Hesketh,Anne	yes
Hesketh,Anne	Hesketh	Anne	female				Hess,Brian	Hess,Brian	yes
Hess,Brian	Hess	Brian	male				Hew,Khe	Hew,Khe	yes
Hew,Khe	Hew	Khe	male	male			Hexter,Adam	Hexter,Adam	yes
Hexter,Adam	Hexter	Adam	male				Heylings,D.	Heylings,D.	yes
Heylings,D.	Heylings	D.		#N/A			Hibberd,Patricia	Hibberd,Patricia	yes
Hibberd,Patricia	Hibberd	Patricia	female				Hift,Richard	Hift,Richard	yes
Hift,Richard	Hift	Richard	male				Hilfiker,Roger	Hilfiker,Roger	yes
Hilfiker,Roger	Hilfiker	Roger	male				Hill,Andrew	Hill,Andrew	yes
Hill,Andrew	Hill	Andrew	male				Hill,Elaine	Hill,Elaine	yes
Hill,Elaine	Hill	Elaine	female				Hilliard,Robert	Hilliard,Robert	yes
Hilliard,Robert	Hilliard	Robert	male				Hillier,Tracey	Hillier,Tracey	yes
Hillier,Tracey	Hillier	Tracey	female				Hindmarch,Thomas	Hindmarch,Thomas	yes
Hindmarch,Thomas	Hindmarch	Thomas	male				Hing,Wayne	Hing,Wayne	yes
Hing,Wayne	Hing	Wayne	male				Hirsch,Ariel	Hirsch,Ariel	yes
Hirsch,Ariel	Hirsch	Ariel	male				Hirsch,Christine	Hirsch,Christine	yes
Hirsch,Christine	Hirsch	Christine	female				Hissbach,Johanna	Hissbach,Johanna	yes
Hissbach,Johanna	Hissbach	Johanna	female				Hitch,Danielle	Hitch,Danielle	yes
Hitch,Danielle	Hitch	Danielle	female				Hitchcock,Maurice	Hitchcock,Maurice	yes
Hitchcock,Maurice	Hitchcock	Maurice	male				Ho,Ming-Jo	Ho,Ming-Jo	yes
Ho,Ming-Jo	Ho	Ming-Jo		female			Ho,Ming-Jung	Ho,Ming-Jung	yes
Ho,Ming-Jung	Ho	Ming-Jung		female			Ho,Roger	Ho,Roger	yes
Ho,Roger	Ho	Roger	male				Hoban,Dennis	Hoban,Dennis	yes
Hoban,Dennis	Hoban	Dennis	male				Hobden,Brianne	Hobden,Brianne	yes
Hobden,Brianne	Hobden	Brianne	female				Hodges,Brian	Hodges,Brian	yes
Hodges,Brian	Hodges	Brian	male				Hodgins,Justin	Hodgins,Justin	yes
Hodgins,Justin	Hodgins	Justin	male				Hodson,James	Hodson,James	yes
Hodson,James	Hodson	James	male				Hoekstra-Weebers,Josette	Hoekstra-Weebers,Josette	yes
Hoekstra-Weebers,Josette	Hoekstra-Weebers	Josette	female				Hoff,Christiaan	Hoff,Christiaan	yes
Hoff,Christiaan	Hoff	Christiaan	male				Hoffman,Beth	Hoffman,Beth	yes
Hoffman,Beth	Hoffman	Beth	female				Hoffman,Robert	Hoffman,Robert	yes
Hoffman,Robert	Hoffman	Robert	male				Hoffmann,Tammy	Hoffmann,Tammy	yes
Hoffmann,Tammy	Hoffmann	Tammy	female				HofMann,Richard	HofMann,Richard	yes
HofMann,Richard	HofMann	Richard	male				Holden,Mark	Holden,Mark	yes
Holden,Mark	Holden	Mark	male				Holland,Chris	Holland,Chris	yes
Holland,Chris	Holland	Chris	male				Hollenberg,Elisa	Hollenberg,Elisa	yes
Hollenberg,Elisa	Hollenberg	Elisa	female				Holmboe,Eric	Holmboe,Eric	yes
Holmboe,Eric	Holmboe	Eric	male				Holt,J.	Holt,J.	yes
Holt,J.	Holt	J.		#N/A			Hooft,Lotty	Hooft,Lotty	yes
Hooft,Lotty	Hooft	Lotty	female				Hope,Valerie	Hope,Valerie	yes
Hope,Valerie	Hope	Valerie	female				Hopkins,Margaret	Hopkins,Margaret	yes
Hopkins,Margaret	Hopkins	Margaret	female				Hoppe,Ruth	Hoppe,Ruth	yes
Hoppe,Ruth	Hoppe	Ruth	female				Horgan,Mary	Horgan,Mary	yes
Horgan,Mary	Horgan	Mary	female				Horntvedt,May-Elin	Horntvedt,May-Elin	yes
Horntvedt,May-Elin	Horntvedt	May-Elin		female			Horowitz,Sheldon	Horowitz,Sheldon	yes
Horowitz,Sheldon	Horowitz	Sheldon	male				Horsley,Tanya	Horsley,Tanya	yes
Horsley,Tanya	Horsley	Tanya	female				Horvath,Andrea	Horvath,Andrea	yes
Horvath,Andrea	Horvath	Andrea		female			Hossain,Tanzib	Hossain,Tanzib	yes
Hossain,Tanzib	Hossain	Tanzib	male				Hou,Jianlin	Hou,Jianlin	yes
Hou,Jianlin	Hou	Jianlin	male				Houben,Harry	Houben,Harry	yes
Houben,Harry	Houben	Harry	male				Houmard,Brenda	Houmard,Brenda	yes
Houmard,Brenda	Houmard	Brenda	female				Howe,Amanda	Howe,Amanda	yes
Howe,Amanda	Howe	Amanda	female				Howick,Jeremy	Howick,Jeremy	yes
Howick,Jeremy	Howick	Jeremy	male				Howley,Lisa	Howley,Lisa	yes
Howley,Lisa	Howley	Lisa	female				Howson,William	Howson,William	yes
Howson,William	Howson	William	male				Hrynchak,Patricia	Hrynchak,Patricia	yes
Hrynchak,Patricia	Hrynchak	Patricia	female				Hu,Wendy	Hu,Wendy	yes
Hu,Wendy	Hu	Wendy	female				Hu,Yanhui	Hu,Yanhui	yes
Hu,Yanhui	Hu	Yanhui		female			Huang,Allen	Huang,Allen	yes
Huang,Allen	Huang	Allen	male				Huang,Chunji	Huang,Chunji	yes
Huang,Chunji	Huang	Chunji		#N/A			Huang,Jennifer	Huang,Jennifer	yes
Huang,Jennifer	Huang	Jennifer	female				Huang,Jichong	Huang,Jichong	yes
Huang,Jichong	Huang	Jichong	male				Huang,Lei	Huang,Lei	yes
Huang,Lei	Huang	Lei		#N/A			Huang,Pin-Hsiang	Huang,Pin-Hsiang	yes
Huang,Pin-Hsiang	Huang	Pin-Hsiang		male			Hubbard,Devin	Hubbard,Devin	yes
Hubbard,Devin	Hubbard	Devin	male				Huggett,Kathryn	Huggett,Kathryn	yes
Huggett,Kathryn	Huggett	Kathryn	female				Hughes,Andrew	Hughes,Andrew	yes
Hughes,Andrew	Hughes	Andrew	male				Hughes,Bonnie	Hughes,Bonnie	yes
Hughes,Bonnie	Hughes	Bonnie	female				Hughes,Ellen	Hughes,Ellen	yes
Hughes,Ellen	Hughes	Ellen	female				Huhn,Daniel	Huhn,Daniel	yes
Huhn,Daniel	Huhn	Daniel	male				Hui,Yvonne	Hui,Yvonne	yes
Hui,Yvonne	Hui	Yvonne	female				Hulme,Jennifer	Hulme,Jennifer	yes
Hulme,Jennifer	Hulme	Jennifer	female				Hulsman,Robert	Hulsman,Robert	yes
Hulsman,Robert	Hulsman	Robert	male				Humbertclaude,Veronique	Humbertclaude,Veronique	yes
Humbertclaude,Veronique	Humbertclaude	Veronique	female				Hume,Roderick	Hume,Roderick	yes
Hume,Roderick	Hume	Roderick	male				Humphrey-Murto,Susan	Humphrey-Murto,Susan	yes
Humphrey-Murto,Susan	Humphrey-Murto	Susan	female				Hung,Woei	Hung,Woei	yes
Hung,Woei	Hung	Woei	male				Hunt,Dan	Hunt,Dan	yes
Hunt,Dan	Hunt	Dan	male				Hunt,Elizabeth	Hunt,Elizabeth	yes
Hunt,Elizabeth	Hunt	Elizabeth	female				Hunt,Justin	Hunt,Justin	yes
Hunt,Justin	Hunt	Justin	male				Hunter,Alistair	Hunter,Alistair	yes
Hunter,Alistair	Hunter	Alistair	male				Hunter,Kimberly	Hunter,Kimberly	yes
Hunter,Kimberly	Hunter	Kimberly	female				Huntington,Mark	Huntington,Mark	yes
Huntington,Mark	Huntington	Mark	male				Huria,Tania	Huria,Tania	yes
Huria,Tania	Huria	Tania	female				Hurley,John	Hurley,John	yes
Hurley,John	Hurley	John	male				Hutchinson,Linda	Hutchinson,Linda	yes
Hutchinson,Linda	Hutchinson	Linda	female				Hutchinson,Marie	Hutchinson,Marie	yes
Hutchinson,Marie	Hutchinson	Marie	female				Hutchinson,Pete	Hutchinson,Pete	yes
Hutchinson,Pete	Hutchinson	Pete	male				Hutchinson,Tom	Hutchinson,Tom	yes
Hutchinson,Tom	Hutchinson	Tom	male				Hutt,Patrick	Hutt,Patrick	yes
Hutt,Patrick	Hutt	Patrick	male				Huwendiek,Soren	Huwendiek,Soren	yes
Huwendiek,Soren	Huwendiek	Soren	male				Hyde,Sarah	Hyde,Sarah	yes
Hyde,Sarah	Hyde	Sarah	female				Hynes,Melissa	Hynes,Melissa	yes
Hynes,Melissa	Hynes	Melissa	female				Iannuzzi,Michael	Iannuzzi,Michael	yes
Iannuzzi,Michael	Iannuzzi	Michael	male				Ilgen,Jonathan	Ilgen,Jonathan	yes
Ilgen,Jonathan	Ilgen	Jonathan	male				Ilic,Dragan	Ilic,Dragan	yes
Ilic,Dragan	Ilic	Dragan	male				Iliffe,Steve	Iliffe,Steve	yes
Iliffe,Steve	Iliffe	Steve	male				Illing,Jan	Illing,Jan	yes
Illing,Jan	Illing	Jan		female			Im,Wansoo	Im,Wansoo	yes
Im,Wansoo	Im	Wansoo	male				Imray,Christopher	Imray,Christopher	yes
Imray,Christopher	Imray	Christopher	male				Imrie,Kevin	Imrie,Kevin	yes
Imrie,Kevin	Imrie	Kevin	male				Inayat,Ali	Inayat,Ali	yes
Inayat,Ali	Inayat	Ali	male				Inayat,Hamza	Inayat,Hamza	yes
Inayat,Hamza	Inayat	Hamza	male				Ioannidis,John	Ioannidis,John	yes
Ioannidis,John	Ioannidis	John	male				Iobst,William	Iobst,William	yes
Iobst,William	Iobst	William	male				Ip,Eddie	Ip,Eddie	yes
Ip,Eddie	Ip	Eddie	male				Ip,Julianne	Ip,Julianne	yes
Ip,Julianne	Ip	Julianne	female				Irby,David	Irby,David	yes
Irby,David	Irby	David	male				Irvin,Emma	Irvin,Emma	yes
Irvin,Emma	Irvin	Emma	female				Isaac,Carol	Isaac,Carol	yes
Isaac,Carol	Isaac	Carol	female				Ishak,Waguih	Ishak,Waguih	yes
Ishak,Waguih	Ishak	Waguih	male				Issenberg,Barry	Issenberg,Barry	yes
Issenberg,Barry	Issenberg	Barry	male				Jaarsma,Debbie	Jaarsma,Debbie	yes
Jaarsma,Debbie	Jaarsma	Debbie	female				Jackson,Carrie	Jackson,Carrie	yes
Jackson,Carrie	Jackson	Carrie	female				Jackson,Dawn	Jackson,Dawn	yes
Jackson,Dawn	Jackson	Dawn	female				Jackson,Louise	Jackson,Louise	yes
Jackson,Louise	Jackson	Louise	female				Jacobs,Marian	Jacobs,Marian	yes
Jacobs,Marian	Jacobs	Marian		female			Jacquemin,Patricia	Jacquemin,Patricia	yes
Jacquemin,Patricia	Jacquemin	Patricia	female				Jacquet,F.	Jacquet,F.	yes
Jacquet,F.	Jacquet	F.		#N/A			Jaeger,Joseph	Jaeger,Joseph	yes
Jaeger,Joseph	Jaeger	Joseph	male				JalaLi,Annie	JalaLi,Annie	yes
JalaLi,Annie	JalaLi	Annie	female				Jamal,Mohammad	Jamal,Mohammad	yes
Jamal,Mohammad	Jamal	Mohammad	male				Janke,Robert	Janke,Robert	yes
Janke,Robert	Janke	Robert	male				Janss,Rozemarijn	Janss,Rozemarijn	yes
Janss,Rozemarijn	Janss	Rozemarijn	female				Jarecke,Jodi	Jarecke,Jodi	yes
Jarecke,Jodi	Jarecke	Jodi	female				Jarodzka,Halszka	Jarodzka,Halszka	yes
Jarodzka,Halszka	Jarodzka	Halszka	female				Jean-Jacques,Muriel	Jean-Jacques,Muriel	yes
Jean-Jacques,Muriel	Jean-Jacques	Muriel	female				Jeevaratnam,Kamalan	Jeevaratnam,Kamalan	yes
Jeevaratnam,Kamalan	Jeevaratnam	Kamalan	male				Jehn,Karen	Jehn,Karen	yes
Jehn,Karen	Jehn	Karen	female				Jelovsek,J.	Jelovsek,J.	yes
Jelovsek,J.	Jelovsek	J.		#N/A			Jenckes,Mollie	Jenckes,Mollie	yes
Jenckes,Mollie	Jenckes	Mollie	female				Jenq,Chang-Chyi	Jenq,Chang-Chyi	yes
Jenq,Chang-Chyi	Jenq	Chang-Chyi		male			Jeong,Dahn	Jeong,Dahn	yes
Jeong,Dahn	Jeong	Dahn		female			Jernstedt,Christian	Jernstedt,Christian	yes
Jernstedt,Christian	Jernstedt	Christian	male				Jha,Vikram	Jha,Vikram	yes
Jha,Vikram	Jha	Vikram	male				Ji,Xiaoming	Ji,Xiaoming	yes
Ji,Xiaoming	Ji	Xiaoming	male				Jiang,Xiaoyin	Jiang,Xiaoyin	yes
Jiang,Xiaoyin	Jiang	Xiaoyin		female			Jimenez Villa,Josep	Jimenez Villa,Josep	yes
Jimenez Villa,Josep	Jimenez Villa	Josep	male				Jimenez-Saiz,Rodrigo	Jimenez-Saiz,Rodrigo	yes
Jimenez-Saiz,Rodrigo	Jimenez-Saiz	Rodrigo	male				Jin,Hye	Jin,Hye	yes
Jin,Hye	Jin	Hye	female				Jindal-Snape,Divya	Jindal-Snape,Divya	yes
Jindal-Snape,Divya	Jindal-Snape	Divya	female				Jochemsen-van der Leeuw,Ria	Jochemsen-van der Leeuw,Ria	yes
Jochemsen-van der Leeuw,Ria	Jochemsen-van der Leeuw	Ria	female				Johannessen,Helle	Johannessen,Helle	yes
Johannessen,Helle	Johannessen	Helle	female				John,Carol	John,Carol	yes
John,Carol	John	Carol	female				Johnson,Debbi	Johnson,Debbi	yes
Johnson,Debbi	Johnson	Debbi	female				Johnson,George	Johnson,George	yes
Johnson,George	Johnson	George	male				Johnson,Judith	Johnson,Judith	yes
Johnson,Judith	Johnson	Judith	female				Johnson,Maree	Johnson,Maree	yes
Johnson,Maree	Johnson	Maree	female				Johnson,Neil	Johnson,Neil	yes
Johnson,Neil	Johnson	Neil	male				Johnson,Samantha	Johnson,Samantha	yes
Johnson,Samantha	Johnson	Samantha	female				Johnson,Shirley	Johnson,Shirley	yes
Johnson,Shirley	Johnson	Shirley	female				Johnston,Jennifer	Johnston,Jennifer	yes
Johnston,Jennifer	Johnston	Jennifer	female				Jolly,Brian	Jolly,Brian	yes
Jolly,Brian	Jolly	Brian	male				Jones,Aubrie-Anne	Jones,Aubrie-Anne	yes
Jones,Aubrie-Anne	Jones	Aubrie-Anne		female			Jones,Caryl	Jones,Caryl	yes
Jones,Caryl	Jones	Caryl	female				Jones,Diana	Jones,Diana	yes
Jones,Diana	Jones	Diana	female				Jones,Loretta	Jones,Loretta	yes
Jones,Loretta	Jones	Loretta	female				Jones,Melvyn	Jones,Melvyn	yes
Jones,Melvyn	Jones	Melvyn	male				Joos,Stefanie	Joos,Stefanie	yes
Joos,Stefanie	Joos	Stefanie	female				Joseph,Joanne	Joseph,Joanne	yes
Joseph,Joanne	Joseph	Joanne	female				Josephson,Anna	Josephson,Anna	yes
Josephson,Anna	Josephson	Anna	female				Joubin,Kathy	Joubin,Kathy	yes
Joubin,Kathy	Joubin	Kathy	female				Joughin,Gordon	Joughin,Gordon	yes
Joughin,Gordon	Joughin	Gordon	male				Joyce,Barbara	Joyce,Barbara	yes
Joyce,Barbara	Joyce	Barbara	female				Juarez,Paul	Juarez,Paul	yes
Juarez,Paul	Juarez	Paul	male				Juliao,Miguel	Juliao,Miguel	yes
Juliao,Miguel	Juliao	Miguel	male				Junne,Florian	Junne,Florian	yes
Junne,Florian	Junne	Florian	male				Justice,Ellen	Justice,Ellen	yes
Justice,Ellen	Justice	Ellen	female				Kaba,Alyshah	Kaba,Alyshah	yes
Kaba,Alyshah	Kaba	Alyshah	male				Kahwati,Leila	Kahwati,Leila	yes
Kahwati,Leila	Kahwati	Leila	female				Kalaian,Sema	Kalaian,Sema	yes
Kalaian,Sema	Kalaian	Sema	female				Kalbarczyk,Anna	Kalbarczyk,Anna	yes
Kalbarczyk,Anna	Kalbarczyk	Anna	female				Kalet,Adina	Kalet,Adina	yes
Kalet,Adina	Kalet	Adina	female				Kaleta,Anna	Kaleta,Anna	yes
Kaleta,Anna	Kaleta	Anna	female				Kalishman,Summers	Kalishman,Summers	yes
Kalishman,Summers	Kalishman	Summers		female			Kalkman,Cor	Kalkman,Cor	yes
Kalkman,Cor	Kalkman	Cor	male				Kalun,Portia	Kalun,Portia	yes
Kalun,Portia	Kalun	Portia	female				Kamta,Bharti	Kamta,Bharti	yes
Kamta,Bharti	Kamta	Bharti	female				Kanesvaran,Ravindran	Kanesvaran,Ravindran	yes
Kanesvaran,Ravindran	Kanesvaran	Ravindran	male				Kang,Ji	Kang,Ji	yes
Kang,Ji	Kang	Ji	male				Kanter,Steven	Kanter,Steven	yes
Kanter,Steven	Kanter	Steven	male				Kanz,Karl-Georg	Kanz,Karl-Georg	yes
Kanz,Karl-Georg	Kanz	Karl-Georg	male				Kaplan,Elizabeth	Kaplan,Elizabeth	yes
Kaplan,Elizabeth	Kaplan	Elizabeth	female				Kaplonyi,Jessica	Kaplonyi,Jessica	yes
Kaplonyi,Jessica	Kaplonyi	Jessica	female				Kapoor,E.	Kapoor,E.	yes
Kapoor,E.	Kapoor	E.		female			Karamanolis,Dimitrios	Karamanolis,Dimitrios	yes
Karamanolis,Dimitrios	Karamanolis	Dimitrios	male				Karani,Reena	Karani,Reena	yes
Karani,Reena	Karani	Reena	female				Karatzas,Pantelis	Karatzas,Pantelis	yes
Karatzas,Pantelis	Karatzas	Pantelis	male				Karia,Chiraag	Karia,Chiraag	yes
Karia,Chiraag	Karia	Chiraag	male				Karimi,Reza	Karimi,Reza	yes
Karimi,Reza	Karimi	Reza	male				Karnik,Naranjan	Karnik,Naranjan	yes
Karnik,Naranjan	Karnik	Naranjan	male				Karpovich,Kelly	Karpovich,Kelly	yes
Karpovich,Kelly	Karpovich	Kelly	female				Karsenti,Thierry	Karsenti,Thierry	yes
Karsenti,Thierry	Karsenti	Thierry	male				Karthikeyan,Sowmiya	Karthikeyan,Sowmiya	yes
Karthikeyan,Sowmiya	Karthikeyan	Sowmiya	female				Karunathilake,Indika	Karunathilake,Indika	yes
Karunathilake,Indika	Karunathilake	Indika	male				Kashiwagi,Deanne	Kashiwagi,Deanne	yes
Kashiwagi,Deanne	Kashiwagi	Deanne	female				Kasim,Rafa	Kasim,Rafa	yes
Kasim,Rafa	Kasim	Rafa	male				Kasper,Jennifer	Kasper,Jennifer	yes
Kasper,Jennifer	Kasper	Jennifer	female				Katsufrakis,Peter	Katsufrakis,Peter	yes
Katsufrakis,Peter	Katsufrakis	Peter	male				Katz,Arlene	Katz,Arlene	yes
Katz,Arlene	Katz	Arlene	female				Katz,Daniel	Katz,Daniel	yes
Katz,Daniel	Katz	Daniel	male				Kaufman,Diane	Kaufman,Diane	yes
Kaufman,Diane	Kaufman	Diane	female				Kearley-Shiers,Katharine	Kearley-Shiers,Katharine	yes
Kearley-Shiers,Katharine	Kearley-Shiers	Katharine	female				Kearley,Karen	Kearley,Karen	yes
Kearley,Karen	Kearley	Karen	female				Keary,Jane	Keary,Jane	yes
Keary,Jane	Keary	Jane	female				Keast,John	Keast,John	yes
Keast,John	Keast	John	male				Keating,Jennifer	Keating,Jennifer	yes
Keating,Jennifer	Keating	Jennifer	female				Kebaetse,Maikutlo	Kebaetse,Maikutlo	yes
Kebaetse,Maikutlo	Kebaetse	Maikutlo	female				Kebaetse,Masego	Kebaetse,Masego	yes
Kebaetse,Masego	Kebaetse	Masego	female				Keely,Erin	Keely,Erin	yes
Keely,Erin	Keely	Erin	female				Kehoe,Amelia	Kehoe,Amelia	yes
Kehoe,Amelia	Kehoe	Amelia	female				Keifenheim,Katharina	Keifenheim,Katharina	yes
Keifenheim,Katharina	Keifenheim	Katharina	female				Keijsers,Carolina	Keijsers,Carolina	yes
Keijsers,Carolina	Keijsers	Carolina	female				Keller,David	Keller,David	yes
Keller,David	Keller	David	male				Keller,Jonathan	Keller,Jonathan	yes
Keller,Jonathan	Keller	Jonathan	male				Kellow,Nicole	Kellow,Nicole	yes
Kellow,Nicole	Kellow	Nicole	female				Kelly-Blake,Karen	Kelly-Blake,Karen	yes
Kelly-Blake,Karen	Kelly-Blake	Karen	female				Kelly,Maureen	Kelly,Martina	no
Kelly,Maureen	Kelly	Maureen	female				Kelly,Martina	Kelly,Maureen	no
Kelly,Martina	Kelly	Martina	female				Kelly,Patrick	Kelly,Patrick	yes
Kelly,Patrick	Kelly	Patrick	male				Kelm,Zak	Kelm,Zak	yes
Kelm,Zak	Kelm	Zak	male				Kemp,Heather	Kemp,Heather	yes
Kemp,Heather	Kemp	Heather	female				Kennedy,Kate	Kennedy,Kate	yes
Kennedy,Kate	Kennedy	Kate	female				Kennedy,Kieran	Kennedy,Kieran	yes
Kennedy,Kieran	Kennedy	Kieran	male				Kennedy,Mary	Kennedy,Mary	yes
Kennedy,Mary	Kennedy	Mary	female				Kennedy,Tara	Kennedy,Tara	yes
Kennedy,Tara	Kennedy	Tara	female				Kenny,Stephanie	Kenny,Stephanie	yes
Kenny,Stephanie	Kenny	Stephanie	female				Kent,Fiona	Kent,Fiona	yes
Kent,Fiona	Kent	Fiona	female				Keown,Kiera	Keown,Kiera	yes
Keown,Kiera	Keown	Kiera	female				Ker,Jean	Ker,Jean	yes
Ker,Jean	Ker	Jean		female			Keren,Daniela	Keren,Daniela	yes
Keren,Daniela	Keren	Daniela	female				Kerkhoffs,Gino	Kerkhoffs,Gino	yes
Kerkhoffs,Gino	Kerkhoffs	Gino	male				Kerrin,Maire	Kerrin,Maire	yes
Kerrin,Maire	Kerrin	Maire	female				Keshet,Itay	Keshet,Itay	yes
Keshet,Itay	Keshet	Itay	male				Ket,Johannes	Ket,Johannes	yes
Ket,Johannes	Ket	Johannes	male				Ket,Joyce	Ket,Joyce	yes
Ket,Joyce	Ket	Joyce	female				Khan,Hafsa	Khan,Hafsa	yes
Khan,Hafsa	Khan	Hafsa	female				Khan,Khalid	Khan,Khalid	yes
Khan,Khalid	Khan	Khalid	male				Khan,Mazen	Khan,Mazen	yes
Khan,Mazen	Khan	Mazen	male				Khan,Nada	Khan,Nada	yes
Khan,Nada	Khan	Nada	female				Khan,Omar	Khan,Omar	yes
Khan,Omar	Khan	Omar	male				Khan,Rehan	Khan,Rehan	yes
Khan,Rehan	Khan	Rehan	male				Khan,Rishad	Khan,Rishad	yes
Khan,Rishad	Khan	Rishad	male				Khanna,Priya	Khanna,Priya	yes
Khanna,Priya	Khanna	Priya	female				Khanova,Julia	Khanova,Julia	yes
Khanova,Julia	Khanova	Julia	female				Khoo,Charmaine	Khoo,Charmaine	yes
Khoo,Charmaine	Khoo	Charmaine	female				Kidd,Jane	Kidd,Jane	yes
Kidd,Jane	Kidd	Jane	female				Kiegaldie,Debra	Kiegaldie,Debra	yes
Kiegaldie,Debra	Kiegaldie	Debra	female				Kiesewetter,Jan	Kiesewetter,Jan	yes
Kiesewetter,Jan	Kiesewetter	Jan	male				Kiger,Michelle	Kiger,Michelle	yes
Kiger,Michelle	Kiger	Michelle	female				Kilgour,James	Kilgour,James	yes
Kilgour,James	Kilgour	James	male				Kilminster,Sue	Kilminster,Sue	yes
Kilminster,Sue	Kilminster	Sue	female				Kim,Jung-Hee	Kim,Jung-Hee	yes
Kim,Jung-Hee	Kim	Jung-Hee	female				Kim,Michael	Kim,Michael	yes
Kim,Michael	Kim	Michael	male				Kim,Min-Jeong	Kim,Min-Jeong	yes
Kim,Min-Jeong	Kim	Min-Jeong	female				Kim,Sara	Kim,Sara	yes
Kim,Sara	Kim	Sara	female				Kim,Sooyoun	Kim,Sooyoun	yes
Kim,Sooyoun	Kim	Sooyoun	female				King,Ann	King,Ann	yes
King,Ann	King	Ann	female				King,David	King,David	yes
King,David	King	David	male				King,Eimear	King,Eimear	yes
King,Eimear	King	Eimear	female				King,Heidi	King,Heidi	yes
King,Heidi	King	Heidi	female				Kinsella,Elizabeth	Kinsella,Elizabeth	yes
Kinsella,Elizabeth	Kinsella	Elizabeth	female				Kirby,Catherine	Kirby,Catherine	yes
Kirby,Catherine	Kirby	Catherine	female				Kirch,Darrell	Kirch,Darrell	yes
Kirch,Darrell	Kirch	Darrell	male				Kirollos,Ramez	Kirollos,Ramez	yes
Kirollos,Ramez	Kirollos	Ramez	male				Kironji,Antony	Kironji,Antony	yes
Kironji,Antony	Kironji	Antony	male				Kitaka,Sabrina	Kitaka,Sabrina	yes
Kitaka,Sabrina	Kitaka	Sabrina	female				Kitsis,Elizabeth	Kitsis,Elizabeth	yes
Kitsis,Elizabeth	Kitsis	Elizabeth	female				Kitto,Simon	Kitto,Simon	yes
Kitto,Simon	Kitto	Simon	male				Klamen,Debra	Klamen,Debra	yes
Klamen,Debra	Klamen	Debra	female				Klasen,Jennifer	Klasen,Jennifer	yes
Klasen,Jennifer	Klasen	Jennifer	female				Klassen,Joel	Klassen,Joel	yes
Klassen,Joel	Klassen	Joel	male				Klassen,Robert	Klassen,Robert	yes
Klassen,Robert	Klassen	Robert	male				Klassen,Terry	Klassen,Terry	yes
Klassen,Terry	Klassen	Terry	male				Klein,Barbie	Klein,Barbie	yes
Klein,Barbie	Klein	Barbie	female				Klein,Robin	Klein,Robin	yes
Klein,Robin	Klein	Robin	male				Klenzak,Scott	Klenzak,Scott	yes
Klenzak,Scott	Klenzak	Scott	male				Kline,Cathy	Kline,Cathy	yes
Kline,Cathy	Kline	Cathy	female				Kloc,Krzysztof	Kloc,Krzysztof	yes
Kloc,Krzysztof	Kloc	Krzysztof	male				Kluijtmans,Manon	Kluijtmans,Manon	yes
Kluijtmans,Manon	Kluijtmans	Manon	female				Knight,Alec	Knight,Alec	yes
Knight,Alec	Knight	Alec		male			Knights,Felicity	Knights,Felicity	yes
Knights,Felicity	Knights	Felicity	female				Knock,Doug	Knock,Doug	yes
Knock,Doug	Knock	Doug	male				Knohl,Stephen	Knohl,Stephen	yes
Knohl,Stephen	Knohl	Stephen	male				Knorr,Mirjana	Knorr,Mirjana	yes
Knorr,Mirjana	Knorr	Mirjana	female				Knox,Richard	Knox,Richard	yes
Knox,Richard	Knox	Richard	male				Koblizek,Vladimir	Koblizek,Vladimir	yes
Koblizek,Vladimir	Koblizek	Vladimir	male				Kobus,Amy	Kobus,Amy	yes
Kobus,Amy	Kobus	Amy	female				Koch,Abigail	Koch,Abigail	yes
Koch,Abigail	Koch	Abigail	female				Kodner,Charles	Kodner,Charles	yes
Kodner,Charles	Kodner	Charles	male				Koetter,Thomas	Koetter,Thomas	yes
Koetter,Thomas	Koetter	Thomas	male				Koh,Eugene	Koh,Eugene	yes
Koh,Eugene	Koh	Eugene	male				Kokotailo,Patricia	Kokotailo,Patricia	yes
Kokotailo,Patricia	Kokotailo	Patricia	female				Kolars,Joseph	Kolars,Joseph	yes
Kolars,Joseph	Kolars	Joseph	male				Konge,Lars	Konge,Lars	yes
Konge,Lars	Konge	Lars	male				Konkin,Jill	Konkin,Jill	yes
Konkin,Jill	Konkin	Jill	female				Kononowicz,Andrzej	Kononowicz,Andrzej	yes
Kononowicz,Andrzej	Kononowicz	Andrzej	male				Konopasek,Lyuba	Konopasek,Lyuba	yes
Konopasek,Lyuba	Konopasek	Lyuba	female				Koole,Sebastiaan	Koole,Sebastiaan	yes
Koole,Sebastiaan	Koole	Sebastiaan	male				Koopmans,Richard	Koopmans,Richard	yes
Koopmans,Richard	Koopmans	Richard	male				Koppel,Ivan	Koppel,Ivan	yes
Koppel,Ivan	Koppel	Ivan	male				Koppelman-White,Elysa	Koppelman-White,Elysa	yes
Koppelman-White,Elysa	Koppelman-White	Elysa	female				Kors,Joyce	Kors,Joyce	yes
Kors,Joyce	Kors	Joyce	female				Kosik,Russell	Kosik,Russell	yes
Kosik,Russell	Kosik	Russell	male				Kostusiak,Milosz	Kostusiak,Milosz	yes
Kostusiak,Milosz	Kostusiak	Milosz	male				Kothari,Devyani	Kothari,Devyani	yes
Kothari,Devyani	Kothari	Devyani	female				Kott,Karen	Kott,Karen	yes
Kott,Karen	Kott	Karen	female				Kovac,Vlatka	Kovac,Vlatka	yes
Kovac,Vlatka	Kovac	Vlatka	female				Kovach,Regina	Kovach,Regina	yes
Kovach,Regina	Kovach	Regina	female				Kow,Nathan	Kow,Nathan	yes
Kow,Nathan	Kow	Nathan	male				Kozhevnikov,Dmitry	Kozhevnikov,Dmitry	yes
Kozhevnikov,Dmitry	Kozhevnikov	Dmitry	male				Kozlowski,Desiree	Kozlowski,Desiree	yes
Kozlowski,Desiree	Kozlowski	Desiree	female				Kraft,L.	Kraft,L.	yes
Kraft,L.	Kraft	L.		#N/A			Kramer,Anneke	Kramer,Anneke	yes
Kramer,Anneke	Kramer	Anneke	female				Kramp,Kelvin	Kramp,Kelvin	yes
Kramp,Kelvin	Kramp	Kelvin	male				Krane,Kevin	Krane,Kevin	yes
Krane,Kevin	Krane	Kevin	male				Kreiter,Clare	Kreiter,Clare	yes
Kreiter,Clare	Kreiter	Clare	female				Kreiter,Clarence	Kreiter,Clarence	yes
Kreiter,Clarence	Kreiter	Clarence	male				Krishna,Lalit	Krishna,Lalit	yes
Krishna,Lalit	Krishna	Lalit	male				Krishnasamy,Charmaine	Krishnasamy,Charmaine	yes
Krishnasamy,Charmaine	Krishnasamy	Charmaine	female				Kristensen,Hanne	Kristensen,Hanne	yes
Kristensen,Hanne	Kristensen	Hanne	female				Kristofco,Robert	Kristofco,Robert	yes
Kristofco,Robert	Kristofco	Robert	male				Kronberger,Matthew	Kronberger,Matthew	yes
Kronberger,Matthew	Kronberger	Matthew	male				Kropmans,Thomas	Kropmans,Thomas	yes
Kropmans,Thomas	Kropmans	Thomas	male				Krueger,Paul	Krueger,Paul	yes
Krueger,Paul	Krueger	Paul	male				Krug,Ernest	Krug,Ernest	yes
Krug,Ernest	Krug	Ernest	male				Kruidenier,David	Kruidenier,David	yes
Kruidenier,David	Kruidenier	David	male				Kubilius,Ramune	Kubilius,Ramune	yes
Kubilius,Ramune	Kubilius	Ramune	female				Kuehlmeyer,Katja	Kuehlmeyer,Katja	yes
Kuehlmeyer,Katja	Kuehlmeyer	Katja	female				Kukreja,Promil	Kukreja,Promil	yes
Kukreja,Promil	Kukreja	Promil	male				Kulasegaram,Kulamakan	Kulasegaram,Kulamakan	yes
Kulasegaram,Kulamakan	Kulasegaram	Kulamakan		male			Kumagai,Arlo	Kumagai,Arlo	yes
Kumagai,Arlo	Kumagai	Arlo	male				Kumar,Koshila	Kumar,Koshila	yes
Kumar,Koshila	Kumar	Koshila	female				Kumas-Tan,Zofia	Kumas-Tan,Zofia	yes
Kumas-Tan,Zofia	Kumas-Tan	Zofia	female				Kunstler,Breanne	Kunstler,Breanne	yes
Kunstler,Breanne	Kunstler	Breanne	female				Kunz,Regina	Kunz,Regina	yes
Kunz,Regina	Kunz	Regina	female				Kuo,Fen-Ju	Kuo,Fen-Ju	yes
Kuo,Fen-Ju	Kuo	Fen-Ju		#N/A			Kuper,Ayelet	Kuper,Ayelet	yes
Kuper,Ayelet	Kuper	Ayelet	female				Kupersmith,Joel	Kupersmith,Joel	yes
Kupersmith,Joel	Kupersmith	Joel	male				Kurdyak,Paul	Kurdyak,Paul	yes
Kurdyak,Paul	Kurdyak	Paul	male				Kurtz,Donna	Kurtz,Donna	yes
Kurtz,Donna	Kurtz	Donna	female				Kusurkar,Rashmi	Kusurkar,Rashmi	yes
Kusurkar,Rashmi	Kusurkar	Rashmi	female				Kuyvenhoven,M.	Kuyvenhoven,M.	yes
Kuyvenhoven,M.	Kuyvenhoven	M.		#N/A			Kwan,Yu	Kwan,Yu	yes
Kwan,Yu	Kwan	Yu		male			Kwok,Stephanie	Kwok,Stephanie	yes
Kwok,Stephanie	Kwok	Stephanie	female				Kwong,Wilson	Kwong,Wilson	yes
Kwong,Wilson	Kwong	Wilson	male				Kyriakoulis,Konstantinos	Kyriakoulis,Konstantinos	yes
Kyriakoulis,Konstantinos	Kyriakoulis	Konstantinos	male				La Rue,Eve	La Rue,Eve	yes
La Rue,Eve	La Rue	Eve	female				Laan,Roland	Laan,Roland	yes
Laan,Roland	Laan	Roland	male				Lacasse,Miriam	Lacasse,Miriam	yes
Lacasse,Miriam	Lacasse	Miriam	female				Lacey,Cameron	Lacey,Cameron	yes
Lacey,Cameron	Lacey	Cameron	male				Ladhani,Zahra	Ladhani,Zahra	yes
Ladhani,Zahra	Ladhani	Zahra	female				Laferriere,Marie-Claude	Laferriere,Marie-Claude	yes
Laferriere,Marie-Claude	Laferriere	Marie-Claude	female				Lafleur,Alexandre	Lafleur,Alexandre	yes
Lafleur,Alexandre	Lafleur	Alexandre	male				Lagro-Janssen,Antoine	Lagro-Janssen,Antoine	yes
Lagro-Janssen,Antoine	Lagro-Janssen	Antoine	male				Lagro-Janssen,Toine	Lagro-Janssen,Toine	yes
Lagro-Janssen,Toine	Lagro-Janssen	Toine		female			Lahner,Felicitas-Maria	Lahner,Felicitas-Maria	yes
Lahner,Felicitas-Maria	Lahner	Felicitas-Maria		female			Lake,Jonathan	Lake,Jonathan	yes
Lake,Jonathan	Lake	Jonathan	male				Lalani,Mirza	Lalani,Mirza	yes
Lalani,Mirza	Lalani	Mirza	male				Laliotis,Aggelos	Laliotis,Aggelos	yes
Laliotis,Aggelos	Laliotis	Aggelos	male				Lam-Antoniades,Margarita	Lam-Antoniades,Margarita	yes
Lam-Antoniades,Margarita	Lam-Antoniades	Margarita	female				Lam,Justin	Lam,Justin	yes
Lam,Justin	Lam	Justin	male				Lamb,Sarah	Lamb,Sarah	yes
Lamb,Sarah	Lamb	Sarah	female				Lambros,Ann	Lambros,Ann	yes
Lambros,Ann	Lambros	Ann	female				Lang,Bingchen	Lang,Bingchen	yes
Lang,Bingchen	Lang	Bingchen	male				Lang,Valerie	Lang,Valerie	yes
Lang,Valerie	Lang	Valerie	female				Langdon,Sarah	Langdon,Sarah	yes
Langdon,Sarah	Langdon	Sarah	female				Langendyk,Vicki	Langendyk,Vicki	yes
Langendyk,Vicki	Langendyk	Vicki	female				Langlois,Jean	Langlois,Jean	yes
Langlois,Jean	Langlois	Jean	male				Langlois,Sylvia	Langlois,Sylvia	yes
Langlois,Sylvia	Langlois	Sylvia	female				Lapointe,Genevieve	Lapointe,Genevieve	yes
Lapointe,Genevieve	Lapointe	Genevieve	female				Larsen,Camilla	Larsen,Camilla	yes
Larsen,Camilla	Larsen	Camilla	female				Larsen,Kelsey	Larsen,Kelsey	yes
Larsen,Kelsey	Larsen	Kelsey	female				Last,Jason	Last,Jason	yes
Last,Jason	Last	Jason	male				Latham-Sadler,Brenda	Latham-Sadler,Brenda	yes
Latham-Sadler,Brenda	Latham-Sadler	Brenda	female				Lau,Vincent	Lau,Siew	no
Lau,Vincent	Lau	Vincent	male				Lau,Siew	Lau,Tang	no
Lau,Siew	Lau	Siew	female				Lau,Tang	Lau,Vincent	no
Lau,Tang	Lau	Tang		male			Lauridsen-Ribeiro,Edith	Lauridsen-Ribeiro,Edith	yes
Lauridsen-Ribeiro,Edith	Lauridsen-Ribeiro	Edith	female				Lavelle,Conor	Lavelle,Conor	yes
Lavelle,Conor	Lavelle	Conor	male				Lavin,Mary	Lavin,Mary	yes
Lavin,Mary	Lavin	Mary	female				Law,Madelyn	Law,Madelyn	yes
Law,Madelyn	Law	Madelyn	female				Law,Marcus	Law,Marcus	yes
Law,Marcus	Law	Marcus	male				Lawn,Sharon	Lawn,Sharon	yes
Lawn,Sharon	Lawn	Sharon	female				Lawrence,Carlton	Lawrence,Carlton	yes
Lawrence,Carlton	Lawrence	Carlton	male				Leafloor,Cameron	Leafloor,Cameron	yes
Leafloor,Cameron	Leafloor	Cameron	male				Leahy,Peter	Leahy,Peter	yes
Leahy,Peter	Leahy	Peter	male				LeBlanc,Aaron	LeBlanc,Aaron	yes
LeBlanc,Aaron	LeBlanc	Aaron	male				LeBlanc,Vicki	LeBlanc,Vicki	yes
LeBlanc,Vicki	LeBlanc	Vicki	female				Ledbetter,Leila	Ledbetter,Leila	yes
Ledbetter,Leila	Ledbetter	Leila	female				Lederer,Sara	Lederer,Sara	yes
Lederer,Sara	Lederer	Sara	female				Lee,Barbara	Lee,Barbara	yes
Lee,Barbara	Lee	Barbara	female				Lee,Charlotte	Lee,Charlotte	yes
Lee,Charlotte	Lee	Charlotte	female				Lee,Qian	Lee,Joshua	no
Lee,Qian	Lee	Qian	female				Lee,Joshua	Lee,JuHee	no
Lee,Joshua	Lee	Joshua	male				Lee,JuHee	Lee,Justin	no
Lee,JuHee	Lee	JuHee	female				Lee,Justin	Lee,Kyungjoon	no
Lee,Justin	Lee	Justin	male				Lee,Kyungjoon	Lee,Qian	no
Lee,Kyungjoon	Lee	Kyungjoon	male				Lee,Shirley	Lee,Shirley	yes
Lee,Shirley	Lee	Shirley	female				Lee,Victor	Lee,Victor	yes
Lee,Victor	Lee	Victor	male				Lee,Yoonju	Lee,Yoonju	yes
Lee,Yoonju	Lee	Yoonju	female				Leehr,Elisabeth	Leehr,Elisabeth	yes
Leehr,Elisabeth	Leehr	Elisabeth	female				Lefebvre,Cedric	Lefebvre,Cedric	yes
Lefebvre,Cedric	Lefebvre	Cedric	male				Lefroy,Janet	Lefroy,Janet	yes
Lefroy,Janet	Lefroy	Janet	female				Legal,Michael	Legal,Michael	yes
Legal,Michael	Legal	Michael	male				Leggett,Heather	Leggett,Heather	yes
Leggett,Heather	Leggett	Heather	female				Leif,Marilyn	Leif,Marilyn	yes
Leif,Marilyn	Leif	Marilyn	female				Leiner,Marie	Leiner,Marie	yes
Leiner,Marie	Leiner	Marie	female				Leinster,Sam	Leinster,Sam	yes
Leinster,Sam	Leinster	Sam	male				Leisy,Heather	Leisy,Heather	yes
Leisy,Heather	Leisy	Heather	female				Leitzsch,Jessica	Leitzsch,Jessica	yes
Leitzsch,Jessica	Leitzsch	Jessica	female				Lemanu,Daniel	Lemanu,Daniel	yes
Lemanu,Daniel	Lemanu	Daniel	male				Lemky,Kim	Lemky,Kim	yes
Lemky,Kim	Lemky	Kim		female			Lendvay,Thomas	Lendvay,Thomas	yes
Lendvay,Thomas	Lendvay	Thomas	male				Lennox,Alyse	Lennox,Alyse	yes
Lennox,Alyse	Lennox	Alyse	female				Lenton,Erica	Lenton,Erica	yes
Lenton,Erica	Lenton	Erica	female				Leong,Jessica	Leong,Jessica	yes
Leong,Jessica	Leong	Jessica	female				Lerchenfeldt,Sarah	Lerchenfeldt,Sarah	yes
Lerchenfeldt,Sarah	Lerchenfeldt	Sarah	female				Leslie,Karen	Leslie,Karen	yes
Leslie,Karen	Leslie	Karen	female				Lester,Helen	Lester,Helen	yes
Lester,Helen	Lester	Helen	female				Lester,Janice	Lester,Janice	yes
Lester,Janice	Lester	Janice	female				Lethlean,Jennifer	Lethlean,Jennifer	yes
Lethlean,Jennifer	Lethlean	Jennifer	female				Leung,Katherine	Leung,Katherine	yes
Leung,Katherine	Leung	Katherine	female				Leung,Peggy	Leung,Peggy	yes
Leung,Peggy	Leung	Peggy	female				Leung,Ying	Leung,Ying	yes
Leung,Ying	Leung	Ying	female				Levin,Leonard	Levin,Leonard	yes
Levin,Leonard	Levin	Leonard	male				Levinson,Anthony	Levinson,Anthony	yes
Levinson,Anthony	Levinson	Anthony	male				Levinson,Wendy	Levinson,Wendy	yes
Levinson,Wendy	Levinson	Wendy	female				Lewis,Charles	Lewis,Charles	yes
Lewis,Charles	Lewis	Charles	male				Lewis,Lucy	Lewis,Lucy	yes
Lewis,Lucy	Lewis	Lucy	female				Lewis,Marie	Lewis,Marie	yes
Lewis,Marie	Lewis	Marie	female				Lewis,Melanie	Lewis,Melanie	yes
Lewis,Melanie	Lewis	Melanie	female				Lewthwaite,Rebecca	Lewthwaite,Rebecca	yes
Lewthwaite,Rebecca	Lewthwaite	Rebecca	female				Li,Annie	Li,Annie	yes
Li,Annie	Li	Annie	female				Li,Jing	Li,Jing	yes
Li,Jing	Li	Jing	female				Li,Lin	Li,Lin	yes
Li,Lin	Li	Lin		#N/A			Li,Su-Ting	Li,Su-Ting	yes
Li,Su-Ting	Li	Su-Ting	female				Li,Zhong	Li,Zhong	yes
Li,Zhong	Li	Zhong	male				Liang,Xiao	Liang,Xiao	yes
Liang,Xiao	Liang	Xiao		female			Liang,Yi	Liang,Yi	yes
Liang,Yi	Liang	Yi		#N/A			Lie,Desiree	Lie,Desiree	yes
Lie,Desiree	Lie	Desiree	female				Liebert,Cara	Liebert,Cara	yes
Liebert,Cara	Liebert	Cara	female				Lilford,Richard	Lilford,Richard	yes
Lilford,Richard	Lilford	Richard	male				Lillie,Erin	Lillie,Erin	yes
Lillie,Erin	Lillie	Erin	female				Lim,David	Lim,David	yes
Lim,David	Lim	David	male				Lim,Wee	Lim,Wee	yes
Lim,Wee	Lim	Wee	male				Lin,Emery	Lin,Emery	yes
Lin,Emery	Lin	Emery	male				Lin,Henry	Lin,Henry	yes
Lin,Henry	Lin	Henry	male				Lin,Katherine	Lin,Katherine	yes
Lin,Katherine	Lin	Katherine	female				Lin,Michelle	Lin,Michelle	yes
Lin,Michelle	Lin	Michelle	female				Lin,Yiqun	Lin,Yiqun	yes
Lin,Yiqun	Lin	Yiqun		male			Lin,Yunzhu	Lin,Yunzhu	yes
Lin,Yunzhu	Lin	Yunzhu	female				Lineberry,Matthew	Lineberry,Matthew	yes
Lineberry,Matthew	Lineberry	Matthew	male				Lingard,Lorelei	Lingard,Lorelei	yes
Lingard,Lorelei	Lingard	Lorelei	female				Linkman,Ken	Linkman,Ken	yes
Linkman,Ken	Linkman	Ken	male				Linssen,Tim	Linssen,Tim	yes
Linssen,Tim	Linssen	Tim	male				Lipner,Rebecca	Lipner,Rebecca	yes
Lipner,Rebecca	Lipner	Rebecca	female				Lipsky,Martin	Lipsky,Martin	yes
Lipsky,Martin	Lipsky	Martin	male				Little,Brian	Little,Brian	yes
Little,Brian	Little	Brian	male				Littlefield,John	Littlefield,John	yes
Littlefield,John	Littlefield	John	male				Littlewood,Sonia	Littlewood,Sonia	yes
Littlewood,Sonia	Littlewood	Sonia	female				Litzelman,Debra	Litzelman,Debra	yes
Litzelman,Debra	Litzelman	Debra	female				Liu,Jinlin	Liu,Jinlin	yes
Liu,Jinlin	Liu	Jinlin		male			Liu,Lu	Liu,Lu	yes
Liu,Lu	Liu	Lu		#N/A			Liu,May	Liu,May	yes
Liu,May	Liu	May	female				Liu,Yantao	Liu,Yantao	yes
Liu,Yantao	Liu	Yantao		#N/A			Llewellyn,Anthony	Llewellyn,Anthony	yes
Llewellyn,Anthony	Llewellyn	Anthony	male				Lloyd-Williams,Mari	Lloyd-Williams,Mari	yes
Lloyd-Williams,Mari	Lloyd-Williams	Mari	female				Lo,Chung	Lo,Chung	yes
Lo,Chung	Lo	Chung	male				Lo,Kenneth	Lo,Kenneth	yes
Lo,Kenneth	Lo	Kenneth	male				Lo,Kristin	Lo,Kristin	yes
Lo,Kristin	Lo	Kristin	female				Lobas,Jeffrey	Lobas,Jeffrey	yes
Lobas,Jeffrey	Lobas	Jeffrey	male				Lochnan,Heather	Lochnan,Heather	yes
Lochnan,Heather	Lochnan	Heather	female				Locke,Kenneth	Locke,Kenneth	yes
Locke,Kenneth	Locke	Kenneth	male				Locke,Rachel	Locke,Rachel	yes
Locke,Rachel	Locke	Rachel	female				Lockyer,Jocelyn	Lockyer,Jocelyn	yes
Lockyer,Jocelyn	Lockyer	Jocelyn		female			Loda,Teresa	Loda,Teresa	yes
Loda,Teresa	Loda	Teresa	female				Loeb,Mark	Loeb,Mark	yes
Loeb,Mark	Loeb	Mark	male				Loeffler,Kim	Loeffler,Kim	yes
Loeffler,Kim	Loeffler	Kim		female			Loeser,Helen	Loeser,Helen	yes
Loeser,Helen	Loeser	Helen	female				Loewen,Peter	Loewen,Peter	yes
Loewen,Peter	Loewen	Peter	male				Lombardo,Paul	Lombardo,Paul	yes
Lombardo,Paul	Lombardo	Paul	male				Lombarts,Kiki	Lombarts,Kiki	yes
Lombarts,Kiki	Lombarts	Kiki		female			Loo,May	Loo,May	yes
Loo,May	Loo	May	female				Loong,Desmond	Loong,Desmond	yes
Loong,Desmond	Loong	Desmond	male				Loppie,Charlotte	Loppie,Charlotte	yes
Loppie,Charlotte	Loppie	Charlotte	female				Lopushinsky,Steven	Lopushinsky,Steven	yes
Lopushinsky,Steven	Lopushinsky	Steven	male				Lorenzetti,Diane	Lorenzetti,Diane	yes
Lorenzetti,Diane	Lorenzetti	Diane	female				Lorenzi,Nancy	Lorenzi,Nancy	yes
Lorenzi,Nancy	Lorenzi	Nancy	female				Lorin,Martin	Lorin,Martin	yes
Lorin,Martin	Lorin	Martin	male				Lorwald,Andrea	Lorwald,Andrea	yes
Lorwald,Andrea	Lorwald	Andrea		female			Losco,Christine	Losco,Christine	yes
Losco,Christine	Losco	Christine	female				Lougheed,Justan	Lougheed,Justan	yes
Lougheed,Justan	Lougheed	Justan	male				Lovell,Ben	Lovell,Ben	yes
Lovell,Ben	Lovell	Ben	male				Lovrics,Emily	Lovrics,Emily	yes
Lovrics,Emily	Lovrics	Emily	female				Lowitt,Nancy	Lowitt,Nancy	yes
Lowitt,Nancy	Lowitt	Nancy	female				Lown,Beth	Lown,Beth	yes
Lown,Beth	Lown	Beth	female				Loyens,Sofie	Loyens,Sofie	yes
Loyens,Sofie	Loyens	Sofie	female				Lu,Chuncheng	Lu,Chuncheng	yes
Lu,Chuncheng	Lu	Chuncheng	male				Lu,Fan	Lu,Fan	yes
Lu,Fan	Lu	Fan		#N/A			Lu,Yi-Hsuan	Lu,Yi-Hsuan	yes
Lu,Yi-Hsuan	Lu	Yi-Hsuan	female				Lubarsky,Stuart	Lubarsky,Stuart	yes
Lubarsky,Stuart	Lubarsky	Stuart	male				Luconi,Francesca	Luconi,Francesca	yes
Luconi,Francesca	Luconi	Francesca	female				Lui,Angela	Lui,Angela	yes
Lui,Angela	Lui	Angela	female				Luiz Oliveira Franco,Ricardo	Luiz Oliveira Franco,Ricardo	yes
Luiz Oliveira Franco,Ricardo	Luiz Oliveira Franco	Ricardo	male				Lundy,Michele	Lundy,Michele	yes
Lundy,Michele	Lundy	Michele	male				Luo,Linzhi	Luo,Linzhi	yes
Luo,Linzhi	Luo	Linzhi	male				Luo,Yan	Luo,Yan	yes
Luo,Yan	Luo	Yan	male				Lurie,Stephen	Lurie,Stephen	yes
Lurie,Stephen	Lurie	Stephen	male				Lutfiyya,May	Lutfiyya,May	yes
Lutfiyya,May	Lutfiyya	May	female				Lydon,Sinead	Lydon,Sinead	yes
Lydon,Sinead	Lydon	Sinead	female				Lynagh,Marita	Lynagh,Marita	yes
Lynagh,Marita	Lynagh	Marita	female				Lynam,James	Lynam,James	yes
Lynam,James	Lynam	James	male				Lynch,Dierdre	Lynch,Dierdre	yes
Lynch,Dierdre	Lynch	Dierdre	female				Lyndon,Mataroria	Lyndon,Mataroria	yes
Lyndon,Mataroria	Lyndon	Mataroria		male			Lyness,Jeffrey	Lyness,Jeffrey	yes
Lyness,Jeffrey	Lyness	Jeffrey	male				Lynn,Nick	Lynn,Nick	yes
Lynn,Nick	Lynn	Nick	male				Lyon,Jennifer	Lyon,Jennifer	yes
Lyon,Jennifer	Lyon	Jennifer	female				Lyons,Allison	Lyons,Allison	yes
Lyons,Allison	Lyons	Allison	female				Lyons,James	Lyons,James	yes
Lyons,James	Lyons	James	male				Lyons,Kayley	Lyons,Kayley	yes
Lyons,Kayley	Lyons	Kayley	female				Lyons,Rebecca	Lyons,Rebecca	yes
Lyons,Rebecca	Lyons	Rebecca	female				Lypson,Monica	Lypson,Monica	yes
Lypson,Monica	Lypson	Monica	female				Ma,Irene	Ma,Irene	yes
Ma,Irene	Ma	Irene	female				MacDonald,Heather	MacDonald,Heather	yes
MacDonald,Heather	MacDonald	Heather	female				MacDougall,Colin	MacDougall,Colin	yes
MacDougall,Colin	MacDougall	Colin	male				MacEachern,Mark	MacEachern,Mark	yes
MacEachern,Mark	MacEachern	Mark	male				MacGillivray,Lindsey	MacGillivray,Lindsey	yes
MacGillivray,Lindsey	MacGillivray	Lindsey	female				MacIntyre,Raina	MacIntyre,Raina	yes
MacIntyre,Raina	MacIntyre	Raina	female				Mackintosh,Shylie	Mackintosh,Shylie	yes
Mackintosh,Shylie	Mackintosh	Shylie	female				MacLeod,Anna	MacLeod,Anna	yes
MacLeod,Anna	MacLeod	Anna	female				MacLeod,Rod	MacLeod,Rod	yes
MacLeod,Rod	MacLeod	Rod	male				Macznik,Aleksandra	Macznik,Aleksandra	yes
Macznik,Aleksandra	Macznik	Aleksandra	female				Madden,Caoimhe	Madden,Caoimhe	yes
Madden,Caoimhe	Madden	Caoimhe	female				Madi,Mohammad	Madi,Mohammad	yes
Madi,Mohammad	Madi	Mohammad	male				Madularu,Ioana	Madularu,Ioana	yes
Madularu,Ioana	Madularu	Ioana	female				Mafeld,Sebastian	Mafeld,Sebastian	yes
Mafeld,Sebastian	Mafeld	Sebastian	male				Maffulli,Nicola	Maffulli,Nicola	yes
Maffulli,Nicola	Maffulli	Nicola	male				Magaziner,Jeffrey	Magaziner,Jeffrey	yes
Magaziner,Jeffrey	Magaziner	Jeffrey	male				Magen,Jed	Magen,Jed	yes
Magen,Jed	Magen	Jed	male				Maggio,Lauren	Maggio,Lauren	yes
Maggio,Lauren	Maggio	Lauren	female				Magrane,Diane	Magrane,Diane	yes
Magrane,Diane	Magrane	Diane	female				Magzoub,Mohi	Magzoub,Mohi	yes
Magzoub,Mohi	Magzoub	Mohi	male				Mahan,John	Mahan,John	yes
Mahan,John	Mahan	John	male				Mahboob,Usman	Mahboob,Usman	yes
Mahboob,Usman	Mahboob	Usman	male				Mahoney,Sarah	Mahoney,Sarah	yes
Mahoney,Sarah	Mahoney	Sarah	female				Majumdar,Sumit	Majumdar,Sumit	yes
Majumdar,Sumit	Majumdar	Sumit	male				Mak-van der Vossen,Marianne	Mak-van der Vossen,Marianne	yes
Mak-van der Vossen,Marianne	Mak-van der Vossen	Marianne	female				Maleki,Ana	Maleki,Ana	yes
Maleki,Ana	Maleki	Ana	female				Maley,Moira	Maley,Moira	yes
Maley,Moira	Maley	Moira	female				Malhi,Rebecca	Malhi,Rebecca	yes
Malhi,Rebecca	Malhi	Rebecca	female				Malick,Sadia	Malick,Sadia	yes
Malick,Sadia	Malick	Sadia	female				Maloney,Stephen	Maloney,Stephen	yes
Maloney,Stephen	Maloney	Stephen	male				Malpass,Alice	Malpass,Alice	yes
Malpass,Alice	Malpass	Alice	female				Mamdani,Muhammad	Mamdani,Muhammad	yes
Mamdani,Muhammad	Mamdani	Muhammad	male				Mamede,Silvia	Mamede,Silvia	yes
Mamede,Silvia	Mamede	Silvia	female				Manca,Annalisa	Manca,Annalisa	yes
Manca,Annalisa	Manca	Annalisa	female				Mandell,Greg	Mandell,Greg	yes
Mandell,Greg	Mandell	Greg	male				Mandili,Carla	Mandili,Carla	yes
Mandili,Carla	Mandili	Carla	female				Mann,Karen	Mann,Karen	yes
Mann,Karen	Mann	Karen	female				Mann,Mala	Mann,Mala	yes
Mann,Mala	Mann	Mala	female				Mann,Richard	Mann,Richard	yes
Mann,Richard	Mann	Richard	male				Manrique-van Woudenbergh,Margreet	Manrique-van Woudenbergh,Margreet	yes
Manrique-van Woudenbergh,Margreet	Manrique-van Woudenbergh	Margreet	female				Manser,Tanja	Manser,Tanja	yes
Manser,Tanja	Manser	Tanja	female				Mansi,Ishak	Mansi,Ishak	yes
Mansi,Ishak	Mansi	Ishak	male				Mansouri,Maliheh	Mansouri,Maliheh	yes
Mansouri,Maliheh	Mansouri	Maliheh	female				Manthey,David	Manthey,David	yes
Manthey,David	Manthey	David	male				Manyak,Anton	Manyak,Anton	yes
Manyak,Anton	Manyak	Anton	male				Manzone,Julian	Manzone,Julian	yes
Manzone,Julian	Manzone	Julian	male				Mao,Ying	Mao,Ying	yes
Mao,Ying	Mao	Ying	female				Maras,Athanasios	Maras,Athanasios	yes
Maras,Athanasios	Maras	Athanasios	male				Marchetti,Anna	Marchetti,Anna	yes
Marchetti,Anna	Marchetti	Anna	female				Marcq,Helene	Marcq,Helene	yes
Marcq,Helene	Marcq	Helene	female				Mardis,Matthew	Mardis,Matthew	yes
Mardis,Matthew	Mardis	Matthew	male				Mardon,Russell	Mardon,Russell	yes
Mardon,Russell	Mardon	Russell	male				Margolis,Carmi	Margolis,Carmi	yes
Margolis,Carmi	Margolis	Carmi	female				Margolis,Melissa	Margolis,Melissa	yes
Margolis,Melissa	Margolis	Melissa	female				Margolis,Stephen	Margolis,Stephen	yes
Margolis,Stephen	Margolis	Stephen	male				Mariette,Christophe	Mariette,Christophe	yes
Mariette,Christophe	Mariette	Christophe	male				Marinopoulos,Spyridon	Marinopoulos,Spyridon	yes
Marinopoulos,Spyridon	Marinopoulos	Spyridon	male				Marion,Gail	Marion,Gail	yes
Marion,Gail	Marion	Gail	female				Marjadi,Brahm	Marjadi,Brahm	yes
Marjadi,Brahm	Marjadi	Brahm	male				Markham,Fred	Markham,Fred	yes
Markham,Fred	Markham	Fred	male				Markuns,Jeffrey	Markuns,Jeffrey	yes
Markuns,Jeffrey	Markuns	Jeffrey	male				Marlow,Bernard	Marlow,Bernard	yes
Marlow,Bernard	Marlow	Bernard	male				Marsh,David	Marsh,David	yes
Marsh,David	Marsh	David	male				Marshall,Martin	Marshall,Martin	yes
Marshall,Martin	Marshall	Martin	male				Marshall,Robert	Marshall,Robert	yes
Marshall,Robert	Marshall	Robert	male				Martimianakis,Maria	Martimianakis,Maria	yes
Martimianakis,Maria	Martimianakis	Maria	female				Martin Zurro,Amando	Martin Zurro,Amando	yes
Martin Zurro,Amando	Martin Zurro	Amando	male				Martin,Christine	Martin,Christine	yes
Martin,Christine	Martin	Christine	female				Martin,Jenepher	Martin,Jenepher	yes
Martin,Jenepher	Martin	Jenepher	female				Martin,Nina	Martin,Nina	yes
Martin,Nina	Martin	Nina	female				Martin,Priya	Martin,Priya	yes
Martin,Priya	Martin	Priya	female				Martin,Shannon	Martin,Shannon	yes
Martin,Shannon	Martin	Shannon	female				Martinelli,Susan	Martinelli,Susan	yes
Martinelli,Susan	Martinelli	Susan	female				Martinerie,Laetitia	Martinerie,Laetitia	yes
Martinerie,Laetitia	Martinerie	Laetitia	female				Martinez,Johanna	Martinez,Johanna	yes
Martinez,Johanna	Martinez	Johanna	female				Martiniano Porfirio,Gustavo	Martiniano Porfirio,Gustavo	yes
Martiniano Porfirio,Gustavo	Martiniano Porfirio	Gustavo	male				Martins Machado,Jose	Martins Machado,Jose	yes
Martins Machado,Jose	Martins Machado	Jose	male				Marton,Gregory	Marton,Gregory	yes
Marton,Gregory	Marton	Gregory	male				Mas Dalmau,Gemma	Mas Dalmau,Gemma	yes
Mas Dalmau,Gemma	Mas Dalmau	Gemma	female				Mascaro,Colin	Mascaro,Colin	yes
Mascaro,Colin	Mascaro	Colin	male				Mascioli,Kelly	Mascioli,Kelly	yes
Mascioli,Kelly	Mascioli	Kelly	female				Masedo Gutierrez,Ana	Masedo Gutierrez,Ana	yes
Masedo Gutierrez,Ana	Masedo Gutierrez	Ana	female				Maskerine,Courtney	Maskerine,Courtney	yes
Maskerine,Courtney	Maskerine	Courtney	female				Mason,Stephen	Mason,Stephen	yes
Mason,Stephen	Mason	Stephen	male				Massie,Jonathan	Massie,Jonathan	yes
Massie,Jonathan	Massie	Jonathan	male				Massucci,Jaime	Massucci,Jaime	yes
Massucci,Jaime	Massucci	Jaime	male				Masters,Ken	Masters,Ken	yes
Masters,Ken	Masters	Ken	male				Masterson,Mark	Masterson,Mark	yes
Masterson,Mark	Masterson	Mark	male				Matalliotakis,Michail	Matalliotakis,Michail	yes
Matalliotakis,Michail	Matalliotakis	Michail	male				Matheson,David	Matheson,David	yes
Matheson,David	Matheson	David	male				Matthews-Juarez,Patricia	Matthews-Juarez,Patricia	yes
Matthews-Juarez,Patricia	Matthews-Juarez	Patricia	female				Matthews,Jordan	Matthews,Jordan	yes
Matthews,Jordan	Matthews	Jordan	male				Matthews,Lauren	Matthews,Lauren	yes
Matthews,Lauren	Matthews	Lauren	female				Matthews,Paul	Matthews,Paul	yes
Matthews,Paul	Matthews	Paul	male				Mattick,Karen	Mattick,Karen	yes
Mattick,Karen	Mattick	Karen	female				Maudsley,Gillian	Maudsley,Gillian	yes
Maudsley,Gillian	Maudsley	Gillian	female				Maxwell,Alexander	Maxwell,Alexander	yes
Maxwell,Alexander	Maxwell	Alexander	male				May,Natalie	May,Natalie	yes
May,Natalie	May	Natalie	female				May,Win	May,Win	yes
May,Win	May	Win		female			Mayglothling,Julie	Mayglothling,Julie	yes
Mayglothling,Julie	Mayglothling	Julie	female				Mayhew,Jonathan	Mayhew,Jonathan	yes
Mayhew,Jonathan	Mayhew	Jonathan	male				Mazmanian,Paul	Mazmanian,Paul	yes
Mazmanian,Paul	Mazmanian	Paul	male				Mbuagbaw,Lawrence	Mbuagbaw,Lawrence	yes
Mbuagbaw,Lawrence	Mbuagbaw	Lawrence	male				McAleer,Sean	McAleer,Sean	yes
McAleer,Sean	McAleer	Sean	male				McAlister,Finlay	McAlister,Finlay	yes
McAlister,Finlay	McAlister	Finlay	male				McClellan,Taylor	McClellan,Taylor	yes
McClellan,Taylor	McClellan	Taylor	male				McCollum,Jonathan	McCollum,Jonathan	yes
McCollum,Jonathan	McCollum	Jonathan	male				McConnell,Meghan	McConnell,Meghan	yes
McConnell,Meghan	McConnell	Meghan	female				McCoubrie,Paul	McCoubrie,Paul	yes
McCoubrie,Paul	McCoubrie	Paul	male				McCrorie,Peter	McCrorie,Peter	yes
McCrorie,Peter	McCrorie	Peter	male				McCrory,Richard	McCrory,Richard	yes
McCrory,Richard	McCrory	Richard	male				McCullough,Brendan	McCullough,Brendan	yes
McCullough,Brendan	McCullough	Brendan	male				McDonald,Furman	McDonald,Furman	yes
McDonald,Furman	McDonald	Furman	male				McDonald,Madeline	McDonald,Madeline	yes
McDonald,Madeline	McDonald	Madeline	female				McEvoy,Maureen	McEvoy,Maureen	yes
McEvoy,Maureen	McEvoy	Maureen	female				McFadyen,Angus	McFadyen,Angus	yes
McFadyen,Angus	McFadyen	Angus	male				McGaghie,William	McGaghie,William	yes
McGaghie,William	McGaghie	William	male				McGowan,Beth	McGowan,Beth	yes
McGowan,Beth	McGowan	Beth	female				McGrath,Dierdre	McGrath,Dierdre	yes
McGrath,Dierdre	McGrath	Dierdre	female				McGregor,Deborah	McGregor,Deborah	yes
McGregor,Deborah	McGregor	Deborah	female				McHaffie,David	McHaffie,David	yes
McHaffie,David	McHaffie	David	male				McInnes,Matthew	McInnes,Matthew	yes
McInnes,Matthew	McInnes	Matthew	male				McKelvy,Dina	McKelvy,Dina	yes
McKelvy,Dina	McKelvy	Dina	female				McKimm,Judy	McKimm,Judy	yes
McKimm,Judy	McKimm	Judy	female				McKinley,Robert	McKinley,Robert	yes
McKinley,Robert	McKinley	Robert	male				McKinstry,Brian	McKinstry,Brian	yes
McKinstry,Brian	McKinstry	Brian	male				McLachlan,John	McLachlan,John	yes
McLachlan,John	McLachlan	John	male				McLaughlin,Jacqueline	McLaughlin,Jacqueline	yes
McLaughlin,Jacqueline	McLaughlin	Jacqueline	female				McLaughlin,Kevin	McLaughlin,Kevin	yes
McLaughlin,Kevin	McLaughlin	Kevin	male				McMillan,Sarah	McMillan,Sarah	yes
McMillan,Sarah	McMillan	Sarah	female				McMillan,Wendy	McMillan,Wendy	yes
McMillan,Wendy	McMillan	Wendy	female				McNamee,Lakshini	McNamee,Lakshini	yes
McNamee,Lakshini	McNamee	Lakshini		female			McNaughton,Nancy	McNaughton,Nancy	yes
McNaughton,Nancy	McNaughton	Nancy	female				McNeil,Michael	McNeil,Michael	yes
McNeil,Michael	McNeil	Michael	male				McNeill,Matthew	McNeill,Matthew	yes
McNeill,Matthew	McNeill	Matthew	male				McNicholas,Fiona	McNicholas,Fiona	yes
McNicholas,Fiona	McNicholas	Fiona	female				McPhail,Steven	McPhail,Steven	yes
McPhail,Steven	McPhail	Steven	male				McQueen,Sydney	McQueen,Sydney	yes
McQueen,Sydney	McQueen	Sydney		female			McRitchie,Andrew	McRitchie,Andrew	yes
McRitchie,Andrew	McRitchie	Andrew	male				Meacham,Martha	Meacham,Martha	yes
Meacham,Martha	Meacham	Martha	female				Mears,Rebecca	Mears,Rebecca	yes
Mears,Rebecca	Mears	Rebecca	female				Meats,Emma	Meats,Emma	yes
Meats,Emma	Meats	Emma	female				Mefford,Jason	Mefford,Jason	yes
Mefford,Jason	Mefford	Jason	male				Meguerditchian,Ari	Meguerditchian,Ari	yes
Meguerditchian,Ari	Meguerditchian	Ari		male			Mehta,Ankit	Mehta,Ankit	yes
Mehta,Ankit	Mehta	Ankit		male			Meiboom,Ariadne	Meiboom,Ariadne	yes
Meiboom,Ariadne	Meiboom	Ariadne	female				Meijer,Joost	Meijer,Joost	yes
Meijer,Joost	Meijer	Joost	male				Meijer,Loes	Meijer,Loes	yes
Meijer,Loes	Meijer	Loes	female				Meiklejohn,Sarah	Meiklejohn,Sarah	yes
Meiklejohn,Sarah	Meiklejohn	Sarah	female				Meinema,Jennita	Meinema,Jennita	yes
Meinema,Jennita	Meinema	Jennita	female				Meireles,Elisa	Meireles,Elisa	yes
Meireles,Elisa	Meireles	Elisa	female				Meissner,Karin	Meissner,Karin	yes
Meissner,Karin	Meissner	Karin	female				Mejicano,George	Mejicano,George	yes
Mejicano,George	Mejicano	George	male				Mellis,Craig	Mellis,Craig	yes
Mellis,Craig	Mellis	Craig	male				Memon,Breda	Memon,Breda	yes
Memon,Breda	Memon	Breda	female				Memon,Muhammed	Memon,Muhammed	yes
Memon,Muhammed	Memon	Muhammed	male				Mendoza,Fernando	Mendoza,Fernando	yes
Mendoza,Fernando	Mendoza	Fernando	male				Merali,Nabeel	Merali,Nabeel	yes
Merali,Nabeel	Merali	Nabeel	male				Merando,Adam	Merando,Adam	yes
Merando,Adam	Merando	Adam	male				Merrylees,Neil	Merrylees,Neil	yes
Merrylees,Neil	Merrylees	Neil	male				Mertens,Fien	Mertens,Fien	yes
Mertens,Fien	Mertens	Fien	female				Meslin,Eric	Meslin,Eric	yes
Meslin,Eric	Meslin	Eric	male				Metcalf,Jane	Metcalf,Jane	yes
Metcalf,Jane	Metcalf	Jane	female				Meterissian,Sarkis	Meterissian,Sarkis	yes
Meterissian,Sarkis	Meterissian	Sarkis	male				Metsemakers,Job	Metsemakers,Job	yes
Metsemakers,Job	Metsemakers	Job	male				Meyer,Amanda	Meyer,Amanda	yes
Meyer,Amanda	Meyer	Amanda	female				Meyer,Eric	Meyer,Eric	yes
Meyer,Eric	Meyer	Eric	male				Meyer,Gabriele	Meyer,Gabriele	yes
Meyer,Gabriele	Meyer	Gabriele	male				Meyer,Holly	Meyer,Holly	yes
Meyer,Holly	Meyer	Holly	female				Meyer,Ilse	Meyer,Ilse	yes
Meyer,Ilse	Meyer	Ilse	female				Meyerrose,Berit	Meyerrose,Berit	yes
Meyerrose,Berit	Meyerrose	Berit	female				Mhlaba,Tsholofelo	Mhlaba,Tsholofelo	yes
Mhlaba,Tsholofelo	Mhlaba	Tsholofelo	female				Mi,Misa	Mi,Misa	yes
Mi,Misa	Mi	Misa		female			Michalec,Barret	Michalec,Barret	yes
Michalec,Barret	Michalec	Barret	male				Mikesell,Lisa	Mikesell,Lisa	yes
Mikesell,Lisa	Mikesell	Lisa	female				Miles,Paul	Miles,Paul	yes
Miles,Paul	Miles	Paul	male				Miles,Susan	Miles,Susan	yes
Miles,Susan	Miles	Susan	female				Millar,James	Millar,James	yes
Millar,James	Millar	James	male				Miller,Corrine	Miller,Corrine	yes
Miller,Corrine	Miller	Corrine	female				Miller,David	Miller,David	yes
Miller,David	Miller	David	male				Miller,Helen	Miller,Helen	yes
Miller,Helen	Miller	Helen	female				Miller,Jonathan	Miller,Jonathan	yes
Miller,Jonathan	Miller	Jonathan	male				Miller,Katherine	Miller,Katherine	yes
Miller,Katherine	Miller	Katherine	female				Miller,Kathleen	Miller,Kathleen	yes
Miller,Kathleen	Miller	Kathleen	female				Miller,Michael	Miller,Michael	yes
Miller,Michael	Miller	Michael	male				Miller,Norman	Miller,Norman	yes
Miller,Norman	Miller	Norman	male				Miller,P.	Miller,P.	yes
Miller,P.	Miller	P.		#N/A			Miller,Redonda	Miller,Redonda	yes
Miller,Redonda	Miller	Redonda		female			Miller,Stephen	Miller,Stephen	yes
Miller,Stephen	Miller	Stephen	male				Milne,Andrea	Milne,Andrea	yes
Milne,Andrea	Milne	Andrea		female			Milne,Nikki	Milne,Kenneth	no
Milne,Nikki	Milne	Nikki	female				Milne,Kenneth	Milne,Nikki	no
Milne,Kenneth	Milne	Kenneth	male				Milner,Robert	Milner,Robert	yes
Milner,Robert	Milner	Robert	male				Milota,Megan	Milota,Megan	yes
Milota,Megan	Milota	Megan	female				Minor,Tara	Minor,Tara	yes
Minor,Tara	Minor	Tara	female				Mintz,Laura	Mintz,Laura	yes
Mintz,Laura	Mintz	Laura	female				Mitchell,Marion	Mitchell,Marion	yes
Mitchell,Marion	Mitchell	Marion	female				Mitzman,Jennifer	Mitzman,Jennifer	yes
Mitzman,Jennifer	Mitzman	Jennifer	female				Moeller,Jeremy	Moeller,Jeremy	yes
Moeller,Jeremy	Moeller	Jeremy	male				Moffat,Mandy	Moffat,Mandy	yes
Moffat,Mandy	Moffat	Mandy	female				Moghbeli,Nazanin	Moghbeli,Nazanin	yes
Moghbeli,Nazanin	Moghbeli	Nazanin	female				Mogodi,Mpho	Mogodi,Mpho	yes
Mogodi,Mpho	Mogodi	Mpho		female			Mohammadi,Leila	Mohammadi,Leila	yes
Mohammadi,Leila	Mohammadi	Leila	female				Moher,David	Moher,David	yes
Moher,David	Moher	David	male				Moineau,Genevieve	Moineau,Genevieve	yes
Moineau,Genevieve	Moineau	Genevieve	female				Mokkink,H.	Mokkink,H.	yes
Mokkink,H.	Mokkink	H.					Mokone,Gaonyadiwe	Mokone,Gaonyadiwe	yes
Mokone,Gaonyadiwe	Mokone	Gaonyadiwe		male			Mol,Ben	Mol,Ben	yes
Mol,Ben	Mol	Ben	male				Mol,Saskia	Mol,Saskia	yes
Mol,Saskia	Mol	Saskia	female				Moletsane,Relebohile	Moletsane,Relebohile	yes
Moletsane,Relebohile	Moletsane	Relebohile		female			Molineux,Matthew	Molineux,Matthew	yes
Molineux,Matthew	Molineux	Matthew	male				Molloy,Elizabeth	Molloy,Elizabeth	yes
Molloy,Elizabeth	Molloy	Elizabeth	female				Molloy,Stephen	Molloy,Stephen	yes
Molloy,Stephen	Molloy	Stephen	male				Monreal Hijar,Antonio	Monreal Hijar,Antonio	yes
Monreal Hijar,Antonio	Monreal Hijar	Antonio	male				Monrouxe,Lynn	Monrouxe,Lynn	yes
Monrouxe,Lynn	Monrouxe	Lynn	female				Montague,Brian	Montague,Brian	yes
Montague,Brian	Montague	Brian	male				Monteiro,Joana	Monteiro,Joana	yes
Monteiro,Joana	Monteiro	Joana	female				Monteiro,Sandra	Monteiro,Sandra	yes
Monteiro,Sandra	Monteiro	Sandra	female				Montori,Victor	Montori,Victor	yes
Montori,Victor	Montori	Victor	male				Moodley,Kalavani	Moodley,Kalavani	yes
Moodley,Kalavani	Moodley	Kalavani	male				Mookherjee,Somnath	Mookherjee,Somnath	yes
Mookherjee,Somnath	Mookherjee	Somnath	male				Moolenaar,Nienke	Moolenaar,Nienke	yes
Moolenaar,Nienke	Moolenaar	Nienke	female				Moonen,Rob	Moonen,Rob	yes
Moonen,Rob	Moonen	Rob	male				Mooney,Christopher	Mooney,Christopher	yes
Mooney,Christopher	Mooney	Christopher	male				Moore,Anne	Moore,Anne	yes
Moore,Anne	Moore	Anne	female				Moorhead-Rosenberg,Lenn	Moorhead-Rosenberg,Lenn	yes
Moorhead-Rosenberg,Lenn	Moorhead-Rosenberg	Lenn	male				Morales,Dianali	Morales,Dianali	yes
Morales,Dianali	Morales	Dianali	male				Moran,Dane	Moran,Dane	yes
Moran,Dane	Moran	Dane	male				Morcke,Anne	Morcke,Anne	yes
Morcke,Anne	Morcke	Anne	female				Moreau,Katherine	Moreau,Katherine	yes
Moreau,Katherine	Moreau	Katherine	female				Morello,Andrea	Morello,Andrea	yes
Morello,Andrea	Morello	Andrea		female			Moreno Kustner,Berta	Moreno Kustner,Berta	yes
Moreno Kustner,Berta	Moreno Kustner	Berta	female				Moreno,Gerardo	Moreno,Gerardo	yes
Moreno,Gerardo	Moreno	Gerardo	male				Morgan,Angela	Morgan,Angela	yes
Morgan,Angela	Morgan	Angela	female				Morgan,Charity	Morgan,Charity	yes
Morgan,Charity	Morgan	Charity	female				Morgan,Helen	Morgan,Helen	yes
Morgan,Helen	Morgan	Helen	female				Morgan,Michael	Morgan,Michael	yes
Morgan,Michael	Morgan	Michael	male				Morgan,Simon	Morgan,Simon	yes
Morgan,Simon	Morgan	Simon	male				Morley,David	Morley,David	yes
Morley,David	Morley	David	male				Morris,Debra	Morris,Debra	yes
Morris,Debra	Morris	Debra	female				Morris,Marie	Morris,Marie	yes
Morris,Marie	Morris	Marie	female				Morris,Matthew	Morris,Matthew	yes
Morris,Matthew	Morris	Matthew	male				Morrison,Jill	Morrison,Jill	yes
Morrison,Jill	Morrison	Jill	female				Morrison,Laura	Morrison,Laura	yes
Morrison,Laura	Morrison	Laura	female				Morrison,Linda	Morrison,Linda	yes
Morrison,Linda	Morrison	Linda	female				Morrison,Shane	Morrison,Shane	yes
Morrison,Shane	Morrison	Shane	male				Morrissey,Dylan	Morrissey,Dylan	yes
Morrissey,Dylan	Morrissey	Dylan	male				Moshabela,Mosa	Moshabela,Mosa	yes
Moshabela,Mosa	Moshabela	Mosa	male				Mosley,Chiara	Mosley,Chiara	yes
Mosley,Chiara	Mosley	Chiara	female				Mosshammer,Dirk	Mosshammer,Dirk	yes
Mosshammer,Dirk	Mosshammer	Dirk	male				Motta Palma,Sonia	Motta Palma,Sonia	yes
Motta Palma,Sonia	Motta Palma	Sonia	female				Moulton,Carol-Anne	Moulton,Carol-Anne	yes
Moulton,Carol-Anne	Moulton	Carol-Anne	female				Moust,Jos	Moust,Jos	yes
Moust,Jos	Moust	Jos	male				Moyer,Cheryl	Moyer,Cheryl	yes
Moyer,Cheryl	Moyer	Cheryl	female				Moyo,Mpatisi	Moyo,Mpatisi	yes
Moyo,Mpatisi	Moyo	Mpatisi		male			Mu,Dezhi	Mu,Dezhi	yes
Mu,Dezhi	Mu	Dezhi	male				Mukunda,Neha	Mukunda,Neha	yes
Mukunda,Neha	Mukunda	Neha	female				Mulholland,Ciaran	Mulholland,Ciaran	yes
Mulholland,Ciaran	Mulholland	Ciaran	male				Mullan,Fitzhugh	Mullan,Fitzhugh	yes
Mullan,Fitzhugh	Mullan	Fitzhugh		male			Mulligan,J.	Mulligan,J.	yes
Mulligan,J.	Mulligan	J.		#N/A			Munday,Judy	Munday,Judy	yes
Munday,Judy	Munday	Judy	female				Mundet Tuduri,Xavier	Mundet Tuduri,Xavier	yes
Mundet Tuduri,Xavier	Mundet Tuduri	Xavier	male				Mungroo,Rani	Mungroo,Rani	yes
Mungroo,Rani	Mungroo	Rani		#N/A			Munoz,Oscar	Munoz,Oscar	yes
Munoz,Oscar	Munoz	Oscar	male				Murad,Angela	Murad,Angela	yes
Murad,Angela	Murad	Angela	female				Murad,Mohammad	Murad,Mohammad	yes
Murad,Mohammad	Murad	Mohammad	male				Murdoch-Eaton,Deborah	Murdoch-Eaton,Deborah	yes
Murdoch-Eaton,Deborah	Murdoch-Eaton	Deborah	female				Murdoch,Stuart	Murdoch,Stuart	yes
Murdoch,Stuart	Murdoch	Stuart	male				Murnaghan,Lucas	Murnaghan,Lucas	yes
Murnaghan,Lucas	Murnaghan	Lucas	male				Murphy,Andrew	Murphy,Andrew	yes
Murphy,Andrew	Murphy	Andrew	male				Murphy,Paul	Murphy,Paul	yes
Murphy,Paul	Murphy	Paul	male				Murray,Carolyn	Murray,Carolyn	yes
Murray,Carolyn	Murray	Carolyn	female				Murray,Elizabeth	Murray,Elizabeth	yes
Murray,Elizabeth	Murray	Elizabeth	female				Murray,Margaret	Murray,Margaret	yes
Murray,Margaret	Murray	Margaret	female				Murray,Suzanne	Murray,Suzanne	yes
Murray,Suzanne	Murray	Suzanne	female				Musaeus,Peter	Musaeus,Peter	yes
Musaeus,Peter	Musaeus	Peter	male				Mutchnick,Ian	Mutchnick,Ian	yes
Mutchnick,Ian	Mutchnick	Ian	male				Mutha,Sunita	Mutha,Sunita	yes
Mutha,Sunita	Mutha	Sunita	female				Muzyk,Andrew	Muzyk,Andrew	yes
Muzyk,Andrew	Muzyk	Andrew	male				Myers,Neely	Myers,Neely	yes
Myers,Neely	Myers	Neely	female				Myhre,Douglas	Myhre,Douglas	yes
Myhre,Douglas	Myhre	Douglas	male				Mylona,Zoi-Helen	Mylona,Zoi-Helen	yes
Mylona,Zoi-Helen	Mylona	Zoi-Helen		female			Mylonas,George	Mylonas,George	yes
Mylonas,George	Mylonas	George	male				Mylopoulos,Maria	Mylopoulos,Maria	yes
Mylopoulos,Maria	Mylopoulos	Maria	female				Nadarajah,Vishna	Nadarajah,Vishna	yes
Nadarajah,Vishna	Nadarajah	Vishna	female				Nagourney,Emily	Nagourney,Emily	yes
Nagourney,Emily	Nagourney	Emily	female				Naifeh,Monique	Naifeh,Monique	yes
Naifeh,Monique	Naifeh	Monique	female				Naik,Nimesh	Naik,Nimesh	yes
Naik,Nimesh	Naik	Nimesh	male				Nair,Manisha	Nair,Manisha	yes
Nair,Manisha	Nair	Manisha	female				Naismith,Laura	Naismith,Laura	yes
Naismith,Laura	Naismith	Laura	female				Nakamura,Jeanne	Nakamura,Jeanne	yes
Nakamura,Jeanne	Nakamura	Jeanne	female				Narayan,Lalit	Narayan,Lalit	yes
Narayan,Lalit	Narayan	Lalit	male				Nass,Duncan	Nass,Duncan	yes
Nass,Duncan	Nass	Duncan	male				Nassery,Najila	Nassery,Najila	yes
Nassery,Najila	Nassery	Najila	female				Nathanson,Neal	Nathanson,Neal	yes
Nathanson,Neal	Nathanson	Neal	male				Naumann,Danielle	Naumann,Danielle	yes
Naumann,Danielle	Naumann	Danielle	female				Naur,Therese	Naur,Therese	yes
Naur,Therese	Naur	Therese	female				Navarro,Anita	Navarro,Anita	yes
Navarro,Anita	Navarro	Anita	female				Nayahangan,Leizl	Nayahangan,Leizl	yes
Nayahangan,Leizl	Nayahangan	Leizl	female				Nayer,Marla	Nayer,Marla	yes
Nayer,Marla	Nayer	Marla	female				Neal,Timothy	Neal,Timothy	yes
[truncated: 1,201 more rows]
[truncated: 1 more columns]

## Sheet: author count by KS
DOI	PMID	YEAR	author count			avg auth per KS				doi	Real Name	position		Author_Uniq	Last Auth
10.1002/chp.106	17576625	2007	6							10.1097/ACM.0000000000002375	Aakre,Christopher	1		Cook,David	9	#REF!
10.1002/chp.133	18085577	2007	2		1999	1.8				10.1111/j.1365-2923.2012.04321.x	Aaldering,Hillie	3		Oswald,Anna	6	#REF!
10.1002/chp.1340210303	11563218	2001	2		2000	4.33333				10.2147/AMEP.S213492	Abardeh,Maryam	2		Ten Cate,Olle	6	#REF!
10.1002/chp.1340210408	11803769	2001	1		2001	3				10.1186/1472-6920-11-93	Abbas,Mark	1		Dornan,Tim	4	#REF!
10.1002/chp.1340220103	12004636	2002	2		2002	2.85714				10.1097/ACM.0000000000001773	Abbott,Eduardo	1		Durning,Steven	4	#REF!
10.1002/chp.1340220406	12613057	2002	1		2003	2.5				10.1111/medu.13936	Abdalla,Mohamed	5		Hatala,Rose	4	#REF!
10.1002/chp.1340220408	12613059	2002	4		2004	2.23077				10.3109/0142159X.2015.1006609	Abdulmajed,Hind	1		Krishna,Lalit	4	#REF!
10.1002/chp.1340230103	12739254	2003	1		2005	3.21429				10.36834/cmej.36644	Abel,Gillian	3		van der Vleuten,Cees	4	#REF!
10.1002/chp.1340230303	14528783	2003	1		2006	3.18182				10.4300/JGME-D-12-00238.1	Aboff,Brian	3		Archer,Julian	3	#REF!
10.1002/chp.1340230305	14528785	2003	3		2007	3.67857				10.1097/ACM.0000000000001169	Abramson,Erika	4		Bordage,Georges	3	#REF!
10.1002/chp.1340240105	15069909	2004	3		2008	4.25				10.3402/meo.v21.32476	Abushouk,Abdelrahman	1		Charlin,Bernard	3	#REF!
10.1002/chp.1340240308	15490549	2004	1		2009	4.12121				10.1007/s40037-018-0434-9	Acai,Anita	1		Fernandez,Rosemarie	3	#REF!
10.1002/chp.1340240506	15712775	2004	3		2010	3.91111				10.1111/medu.13781	Adams,Nancy	0		Horsley,Tanya	3	#REF!
10.1002/chp.155	18366127	2008	4		2011	3.73684				10.1080/0142159X.2018.1497785	Adams,Karen	0		Hu,Wendy	3	#REF!
10.1002/chp.159	18521874	2008	3		2012	4.01695				10.1111/medu.12925	Adams,Nancy	3		Khan,Khalid	3	#REF!
10.1002/chp.20005	19288566	2009	3		2013	3.97368				10.1111/medu.13897	Adams,Rachel	3		Lingard,Lorelei	3	#REF!
10.1002/chp.20041	19998474	2009	5		2014	3.93846				10.1111/j.1365-2923.2009.03556.x	Adshead,Gwen	1		Maloney,Stephen	3	#REF!
10.1002/chp.20137	22189988	2011	2		2015	4.08333				10.1007/s40037-017-0338-0	Aertgeerts,Bert	6		McKelvy,Dina	3	#REF!
10.1002/chp.20138	22189989	2011	6		2016	4.46591				10.3402/meo.v20.26615	Agarwal,Ankit	1		Mellis,Craig	3	#REF!
10.1002/chp.20141	22189992	2011	1		2017	4.56667				10.1080/0142159X.2018.1438590	Agius,Steven	4		O'Sullivan,Patricia	3	#REF!
10.1002/chp.21148	23173243	2012	6		2018	5.21875				10.1080/10872981.2018.1438718	Agudelo-Londono,Sandra	2		Reeves,Scott	3	#REF!
10.1002/chp.21152	23280527	2012	5		2019	5.33824				10.1097/00001888-200507000-00004	Ahern,Stephane	2		Roberts,Trudie	3	#REF!
10.1002/chp.21155	23280530	2012	3							10.3109/0142159X.2010.500898	Ahmad,Yasmine	3		Scalese,Ross	3	#REF!
10.1002/chp.21175	23775912	2013	1		avg all	4.26791				10.1186/s12909-016-0639-8	Ahmad,Meleha	2		Scherpbier,Albert	3	#REF!
10.1002/chp.21203	24347150	2013	3		median	4				10.3109/0142159X.2014.971724	Ahmadi,Seyed-Foad	1		Schuwirth,Lambert	3	#REF!
10.1002/chp.21290	26115113	2015	2		st dev	2.51913				10.3109/0142159X.2014.971724	Ahmadi,Emad	0		Thistlethwaite,Jill	3	#REF!
10.1002/chp.50	16557506	2006	2							10.1097/ACM.0000000000002987	Ahmed,Waleed	4		van Merrienboer,Jeroen	3	#REF!
10.1002/chp.77	16986154	2006	2							10.1080/0142159X.2018.1562166	Ahmed,Ridwaan	4		Violato,Claudio	3	#REF!
10.1002/chp.88	17385735	2007	2							10.1097/ACM.0000000000001849	Ahmed,Najma	0		Wayne,Diane	3	#REF!
10.1002/chp.89	17385741	2007	4							10.3109/0142159X.2015.1112893	Ahmed,Rabia	1		Wieringa-de Waard,Margreet	3	#REF!
10.1007/s10459-006-9012-8	16953462	2006	2							10.1080/0142159X.2018.1473562	Ahmed,Rabia	2		Williams,Brett	3	#REF!
10.1007/s10459-007-9090-2	18034364	2009	3							10.4300/JGME-D-15-00774.1	Ahn,James	2		Bass,Eric	2
10.1007/s10459-007-9091-1	18214707	2009	3							10.1097/CEH.0000000000000150	Aikin,Kathryn	5		Ben Shaw,Nigel	2
10.1007/s10459-007-9095-x	18214705	2009	2							10.1046/j.1365-2923.2002.01120.x	Aitken,Peter	2		Bernstein,Carol	2
10.1007/s10459-008-9101-y	18274876	2010	1							10.1111/medu.13618	Ajegba,Brittany	4		Brewer,Timothy	2
10.1007/s10459-008-9111-9	18386152	2010	3							10.1111/medu.13290	Ajjawi,Rola	2		Brink,Yolandi	2
10.1007/s10459-009-9203-1	19816780	2010	2							10.1186/s12909-018-1195-1	Akinla,Olawunmi	1		Brydges,Ryan	2
10.1007/s10459-010-9223-x	20143260	2012	2							10.3109/01421590903473969	Akl,Elie	1		Carnes,Molly	2
10.1007/s10459-010-9231-x	20467807	2010	3							10.1097/ACM.0000000000002883	Akrobetu,Dennis	3		Chisolm,Margaret	2
10.1007/s10459-010-9235-6	20559868	2011	6							10.1186/1472-6920-13-18	Akwataghibe,Ngozi	4		Cleland,Jennifer	2
10.1007/s10459-010-9251-6	20922477	2011	3							10.36834/cmej.36621	Al Alawi,Samah	1		Cooper,Lisa	2
10.1007/s10459-012-9389-5	22760724	2013	1							10.1097/ACM.0000000000000147	Al Alawi,Samah	3		Daniel,Michelle	2
10.1007/s10459-012-9400-1	22948951	2013	4							10.1097/ACM.0b013e318280a953	Al Ansari,Ahmed	1		Dolmans,Diana	2
10.1007/s10459-012-9405-9	22987194	2013	3							10.2147/AMEP.S57236	Al Ansari,Ahmed	1		Donnon,Tyrone	2
10.1007/s10459-012-9418-4	23073624	2013	1							10.1097/ACM.0000000000000147	Al Ansari,Ahmed	2		Eva,Kevin	2
10.1007/s10459-012-9436-2	23283571	2013	2							10.36834/cmej.36621	Al Ansari,Ahmed	2		Garside,Sarah	2
10.1007/s10459-013-9453-9	23529821	2014	1							10.36834/cmej.36621	Al Khalifa,Salman	0		Gruppen,Larry	2
10.1007/s10459-013-9458-4	23636643	2014	5							10.2147/AMEP.S57236	Al Khalifa,Khalid	3		Hill,Andrew	2
10.1007/s10459-013-9462-8	23712700	2014	5							10.1080/0142159X.2016.1254740	Magzoub,Mohi	4		Hodges,Brian	2
10.1007/s10459-013-9474-4	23892689	2014	6							10.1080/0142159X.2018.1543862	Al-Eraky,Mohamed	4		Illing,Jan	2
10.1007/s10459-014-9500-1	24615278	2014	1							10.1111/j.1365-2923.2009.03608.x	Al-Hity,Aws	3		Irby,David	2
10.1007/s10459-014-9509-5	24819405	2015	2							10.3109/0142159X.2013.765549	Al-Kadi,Azzam	1		Kitto,Simon	2
10.1007/s10459-014-9516-6	24903583	2015	3							10.3109/0142159X.2012.656756	Al-Kadri,Hanan	1		Konge,Lars	2
10.1007/s10459-014-9579-4	25616718	2016	6							10.3109/0142159X.2012.656756	Al-Moamary,Mohamed	2		Kusurkar,Rashmi	2
10.1007/s10459-015-9587-z	25662873	2016	2							10.1097/ACM.0000000000000200	Al-Omran,Mohammed	9		Leinster,Sam	2
10.1007/s10459-015-9593-1	25702196	2015	4							10.1080/0142159X.2016.1254740	Al-Rumayyan,Ahmed	1		Levinson,Wendy	2
10.1007/s10459-015-9614-0	26003590	2016	2							10.3109/0142159X.2015.1006599	Al-Wassia,Heidi	1		McGaghie,William	2
10.1007/s10459-015-9626-9	26215664	2016	5							10.3109/0142159X.2015.1006599	Al-Wassia,Rolina	2		Metsemakers,Job	2
10.1007/s10459-015-9643-8	26443085	2016	1							10.3109/0142159X.2015.1132832	Alagarajah,Janagan	4		Montori,Victor	2
10.1007/s10459-015-9644-7	26459329	2016	2							10.2147/AMEP.S46211	Alaujan,Arwa	3		Myhre,Douglas	2
10.1007/s10459-015-9645-6	26563722	2016	4							10.1097/ACM.0b013e3181ad1d45	Albanese,Mark	1		Nass,Duncan	2
10.1007/s10459-015-9646-5	26506843	2016	2							10.1007/s10459-015-9587-z	Albanese,Mark	1		O'Brien,Bridget	2
10.1007/s10459-016-9698-1	27436353	2017	7							10.1111/medu.13911	Albanesi,Beatrice	4		Pawlikowska,Teresa	2
10.1007/s10459-016-9702-9	27469244	2017	2							10.1111/medu.13410	Albarqouni,Loai	1		Ramnanan,Christopher	2
10.1007/s10459-016-9704-7	27465064	2017	6							10.1186/s12909-018-1284-1	Albarqouni,Loai	1		Rees,Charlotte	2
10.1007/s10459-016-9707-4	27544386	2017	4							10.1007/s40037-014-0132-1	Alers,Margret	1		Regehr,Glenn	2
10.1007/s10459-016-9716-3	27696103	2017	4							10.1111/tct.12331	Alexander,Gail	0		Riesenberg,Lee	2
10.1007/s10459-016-9717-2	27696102	2017	5							10.1111/medu.13883	Alexander,Sonita	5		Satterfield,Jason	2
10.1007/s10459-017-9753-6	28091976	2017	2							10.1111/tct.12127	Alexander,Cameron	1		Scheele,Fedde	2
10.1007/s10459-017-9754-5	28083814	2018	6							10.3109/01421590903473969	Alfarah,Ziad	6		Shaw,Nigel	2
10.1007/s10459-017-9770-5	28299475	2018	7							10.1097/00001888-200210001-00028	Alford,Cynthia	0		Shojania,Kaveh	2
10.1007/s10459-017-9785-y	28698965	2018	3							10.1097/ACM.0b013e318280a953	Ali,Syeda	2		Shulruf,Boaz	2
10.1007/s10459-017-9791-0	28918571	2018	4							10.4300/JGME-D-12-00199.1	Ali,Syeda	2		Sim,Kang	2
10.1007/s10459-018-9821-6	29550907	2018	7							10.1007/s10459-015-9614-0	Ali,Jason	2		Sonnadara,Ranil	2
10.1007/s10459-018-9829-y	29761255	2018	7							10.1080/0142159X.2018.1508829	Allam,Omnia	3		Tekian,Ara	2
10.1007/s10459-018-9830-5	29777464	2018	2							10.1097/ACM.0b013e31828b0823	Allan,Michael	0		Trumble,Steve	2
10.1007/s10459-018-9837-y	29922872	2019	4							10.1080/0142159X.2016.1215414	Allard,Rhonda	5		Varpio,Lara	2
10.1007/s10459-018-9854-x	30284067	2019	3							10.1080/01421590701881699	Allbutt,Helen	4		Wilkinson,Tim	2
10.1007/s10459-018-9857-7	30306292	2019	6							10.1111/medu.13290	Allbutt,Helen	3		Woods,Nicole	2
10.1007/s10459-018-9859-5	30390181	2019	5							10.1111/medu.13469	Allen,Penny	0		Wright,Stephen	2
10.1007/s10459-018-9865-7	30456474	2019	5							10.1111/medu.13922	Allen,Louise	1		Yule,Steven	2
10.1007/s10459-019-09900-w	31230163	2019	2							10.5116/ijme.5650.54ad	Allikmets,Silvia	2		Adams,Nancy	1
10.1007/s10459-019-09901-9	31312926	2019	4							10.1186/1472-6920-12-81	Alonso-Coello,Pablo	0		Adams,Karen	1
10.1007/s10459-019-09930-4	31624967	2019	4							10.1111/j.1365-2923.2007.02970.x	Alun-Jones,Tom	5		Ahmadi,Emad	1
10.1007/s10459-019-09934-0	31705429	2019	10							10.1186/s12909-018-1424-7	Aluri,James	1		Ahmed,Najma	1
10.1007/s10459-019-09945-x	31768786	2019	3							10.1007/s40037-014-0148-6	Alyami,Hussain	3		Al Khalifa,Salman	1
10.1007/s10459-019-09946-w	31797195	2019	3							10.2147/AMEP.S46211	Alzahem,Abdullah	1		Alexander,Gail	1
10.1007/s40037-012-0024-1	23205341	2012	4							10.1080/0142159X.2016.1215412	Ambrose,Lucy	2		Alford,Cynthia	1
10.1007/s40037-012-0025-0	23205344	2012	8							10.1097/00001888-200010001-00002	Amin,Zubair	1		Allan,Michael	1
10.1007/s40037-013-0083-y	24049043	2014	2							10.1097/CEH.0000000000000229	Amir,Nili	7		Allen,Penny	1
10.1007/s40037-014-0132-1	24980516	2014	4							10.36834/cmej.36890	Amsden,Katherine	3		Alonso-Coello,Pablo	1
10.1007/s40037-014-0148-6	25428333	2014	9							10.3109/0142159X.2015.1032918	Anagnostelis,Betsy	7		Anderson,John	1
10.1007/s40037-015-0205-9	26381289	2015	5							10.3109/0142159X.2015.1047756	Anderson,Elizabeth	1		Andolsek,Kathryn	1
10.1007/s40037-015-0231-7	26621488	2015	4							10.1007/s10459-018-9857-7	Anderson,Melanie	2		Ang,Emily	1
10.1007/s40037-015-0250-4	26797930	2016	4							10.1080/0142159X.2019.1595554	Anderson,Katrina	5		Arends,Lidia	1
10.1007/s40037-016-0324-y	28050879	2017	3							10.1080/0142159X.2016.1181851	Anderson,Brownell	3		Arntfield,Shannon	1
10.1007/s40037-017-0328-2	28349265	2017	3							10.1080/0142159X.2016.1215412	Anderson,Elizabeth	3		Arocha,Jose	1
10.1007/s40037-017-0338-0	28293900	2017	7							10.1080/0142159X.2018.1432851	Anderson,Elizabeth	3		Arora,Vineet	1
10.1007/s40037-017-0357-x	28534277	2017	4							10.1111/medu.13782	Anderson,Amanda	3		Artino,Anthony	1
10.1007/s40037-017-0358-9	28516340	2017	3							10.1186/s12909-019-1578-y	Anderson,Lynley	3		Atiomo,William	1
10.1007/s40037-017-0375-8	28852991	2017	6							10.1111/tct.12734	Anderson,John	0		Audetat,Marie-Claude	1
10.1007/s40037-017-0386-5	29119469	2017	4							10.4300/JGME-D-11-000295.1	Anderson,Peter	1		Baer,Gillian	1
10.1007/s40037-018-0403-3	29383578	2018	6							10.1080/01421590600622723	Anderson,Brownell	3		Baillie,Sarah	1
10.1007/s40037-018-0411-3	29484552	2018	2							10.1097/ACM.0b013e318248e5c2	Andolsek,Kathryn	0		Baker,Paul	1
10.1007/s40037-018-0434-9	29797289	2018	3							10.3402/meo.v20.27003	Andrews,Mark	8		Baker,Ross	1
10.1007/s40037-018-0450-9	30229529	2018	8							10.4300/JGME-D-18-00596.1	Andrilli,John	6		Balas,Andrew	1
10.1007/s40037-019-00533-8	31535290	2019	4							10.1111/medu.13879	Ang,Emily	0		Balasooriya,Chinthaka	1
10.1007/s40037-019-00535-6	31728841	2019	2							10.1186/s12909-018-1123-4	Angeli,Federica	2		Baraitser,Paula	1
10.1007/s40037-019-0517-2	31161480	2019	6							10.1111/medu.12075	Anseel,Frederik	2		Barna,Stefi	1
10.1023/A:1009875017951	11486138	2001	10							10.5116/ijme.5103.a8d3	Anspach,Renee	4		Barnes,Barbara	1
10.1023/A:1011489618208	11435766	2001	1							10.1097/ACM.0b013e318299f3e3	Anton,Blair	3		Barr,Hugh	1
10.1046/j.1365-2923.1999.00519.x	10476016	1999	4							10.1186/1472-6920-11-104	Aper,Leen	3		Baxter,David	1
10.1046/j.1365-2923.2000.00428.x	10607280	2000	2							10.1111/medu.12812	Apramian,Tavis	2		Bell,Ronny	1
10.1046/j.1365-2923.2000.00574.x	10652064	2000	6							10.1111/j.1365-2923.2007.02897.x	Arah,Onyebuchi	3		Benich,Joseph	1
10.1046/j.1365-2923.2000.00754.x	11012937	2000	8							10.1186/s12909-018-1210-6	Arantes,Fernanda	1		Bensing,Jozien	1
10.1046/j.1365-2923.2000.00757.x	11012938	2000	5							10.1186/s12909-018-1210-6	Arantes,Jose	2		Benson,John	1
10.1046/j.1365-2923.2000.00758.x	11012933	2000	2							10.1097/CEH.0000000000000219	Archer,Julian	0		Best,Jennifer	1
10.1046/j.1365-2923.2000.00779.x	11012935	2000	9							10.1111/medu.13348	Archer,Julian	0		Bing-You,Robert	1
10.1046/j.1365-2923.2001.00910.x	11318995	2001	2							10.1186/s12909-018-1277-0	Archer,Julian	0		Bishop,Tara	1
10.1046/j.1365-2923.2001.00919.x	11555225	2001	2							10.1186/s12909-016-0729-7	Archer,Julian	1		Bisson,Jonathan	1
10.1046/j.1365-2923.2001.01003.x	11555223	2001	2							10.1186/s12909-015-0350-1	Archibald,Douglas	4		Blackard,Jason	1
10.1046/j.1365-2923.2002.01120.x	11849527	2002	3							10.1186/s12909-019-1727-3	Arcury,Thomas	5		Blank,Linda	1
10.1046/j.1365-2923.2002.01140.x	11879511	2002	1							10.1186/1472-6920-10-64	Arditi,Chantal	15		Bogdan-Lovis,Elizabeth	1
10.1046/j.1365-2923.2002.01170.x	11940175	2002	2							10.1007/s40037-012-0025-0	Arends,Lidia	0		Bombeke,Katrien	1
10.1046/j.1365-2923.2002.01229.x	12047669	2002	3							10.1097/ACM.0b013e3181ff92cf	Ark,Tavinder	6		Bostrom,Mathias	1
10.1046/j.1365-2923.2002.01331.x	12406260	2002	2							10.1080/0142159X.2016.1271944	Armson,Anthony	3		Boucher,Andree	1
10.1046/j.1365-2923.2003.01631.x	12974846	2003	1							10.1111/medu.13922	Armstrong,Elizabeth	3		Bowie,Paul	1
10.1046/j.1365-2923.2003.01681.x	14629414	2003	2							10.1097/00001888-200206000-00006	Arnold,Louise	1		Boyd,Lucy	1
10.1080/01421590050110812	21271967	2000	3							10.1111/medu.12812	Arntfield,Shannon	0		Bozalek,Vivienne	1
10.1080/01421590120075670	12098365	2001	3							10.1007/s10459-007-9091-1	Arocha,Jose	0		Braddock,Clarence	1
10.1080/0142159021000061468	14741863	2003	3							10.1111/j.1365-2923.2010.03709.x	Arora,Sonal	1		Bragge,Peter	1
10.1080/01421590220125277	12098437	2002	6							10.1097/ACM.0b013e31824822cc	Arora,Vineet	0		Brand,Paul	1
10.1080/0142159031000136815	12893544	2003	2							10.1007/s40037-018-0450-9	Artino,Anthony	0		Brannan,Grace	1
10.1080/01421590310001608667	14522667	2003	2							10.1097/ACM.0000000000002002	Artino,Anthony	1		Brodie,Jonathon	1
10.1080/01421590400013495	15763874	2004	1							10.1097/ACM.0000000000000977	Artino,Anthony	5		Brokaw,James	1
10.1080/01421590400016324	15763868	2004	2							10.1097/ACM.0000000000002618	Artino,Anthony	13		Brooks,Lee	1
10.1080/01421590400019575	15763870	2004	2							10.1186/1472-6920-10-64	Arvanitis,Theodoros	9		Brouns,Judith	1
10.1080/01421590400029558	16011951	2005	1							10.1111/medu.13580	Ash,Julie	2		Brunings,Jan	1
10.1080/01421590410001696434	15203852	2004	3							10.1111/j.1365-2923.2012.04331.x	Ash,Julie	6		Buddeberg-Fischer,Barbara	1
10.1080/01421590500046924	16147767	2005	5							10.1097/ACM.0b013e3181637925	Ashar,Bimal	6		Butler,Patricia	1
10.1080/01421590500156228	16332556	2005	1							10.1080/01421590902889897	Ashcroft,Tamasine	9		Byrne,Dara	1
10.1080/01421590500271282	16753718	2006	1							10.1080/0142159X.2017.1391373	Ashraf,Hajra	1		Canny,Benedict	1
10.1080/01421590500313043	16753724	2006	2							10.1111/j.1365-2923.2010.03709.x	Ashrafian,Hutan	2		Carnahan,Heather	1
10.1080/01421590500315170	16451888	2005	4							10.1111/j.1365-2923.2012.04336.x	Ashworth,Victoria	2		Carneiro,Antonio	1
10.1080/01421590500410971	16627313	2006	6							10.1080/01421599978979	Aspegren,Knut	1		Carr,Sue	1
10.1080/01421590500441927	16627322	2006	2							10.1111/medu.12766	Atchon,Koffitse	5		Cervero,Ronald	1
10.1080/01421590600603418	16807172	2006	2							10.1111/j.1365-2923.2010.03709.x	Athanasiou,Thanos	4		Cervin,Catherine	1
10.1080/01421590600617509	16707289	2006	2							10.1111/medu.13883	Atherley,Anique	1		Chahine,Saad	1
10.1080/01421590600622665	16707292	2006	5							10.1186/s12909-018-1195-1	Atiomo,William	0		Chai,Pony	1
10.1080/01421590600622723	16707291	2006	7							10.1002/chp.89	Atkinson,Nancy	2		Chan,Teresa	1
10.1080/01421590600834286	17594544	2006	5							10.1080/0142159X.2018.1497785	Atkinson,Petah	4		Chatterly,Patricia	1
10.1080/01421590600902976	17074699	2006	7							10.1097/ACM.0000000000000154	Au,Anita	1		Chheda,Shobhina	1
10.1080/01421590601028854	17594549	2006	1							10.1080/0142159X.2019.1596239	Audetat,Marie-Claude	2		Choi,Moonki	1
10.1080/01421590701477449	17922358	2007	3							10.2147/AMEP.S123410	Audetat,Marie-Claude	0		Clark,Justin	1
10.1080/01421590701682576	18236271	2007	5							10.1097/ACM.0000000000000937	Auditore,Stephanie	3		Clarke,Samuel	1
10.1080/01421590701749813	18158669	2007	3							10.1097/ACM.0b013e3181f2e907	Augenstein,Jeffrey	7		Clawson,Art	1
10.1080/01421590701775453	18158655	2007	2							10.2147/AMEP.S59022	Aujoulat,Isabelle	1		Clay,Diane	1
10.1080/01421590701881699	18464136	2008	7							10.4300/JGME-D-13-00373.1	Austin,Janice	2		Colin,Cyrille	1
10.1080/01421590802144286	18821165	2008	4							10.5116/ijme.59ba.2d47	Ayala,Ana	4		Cooper,Nicolas	1
10.1080/01421590802279587	18946819	2008	3							10.1097/ACM.0000000000001301	Ayyar,Balaji	2		Costa,Manuel	1
10.1080/01421590802526946	19090412	2009	2							10.1186/s12909-016-0761-7	Bae,Juyeon	4		Cousans,Fran	1
10.1080/01421590802530898	19811163	2009	3							10.1186/s12909-016-0538-z	Baer,Gillian	0		Coverdale,John	1
10.1080/01421590802650092	19811174	2009	5							10.1097/ACM.0000000000002819	Baggen,Yvette	3		Crandall,Sonia	1
10.1080/01421590802656008	19811135	2009	4							10.1080/01421590701881699	Bagnall,Gellisse	2		Croiset,Gerda	1
10.1080/01421590902883056	19404890	2009	7							10.1080/0142159X.2018.1543862	Baheretibeb,Yonas	5		Cuddihy,Helen	1
10.1080/01421590902889897	19404891	2009	11							10.3109/0142159X.2016.1173662	Baillie,Sarah	0		Damarell,Raechel	1
10.1080/01421590903049814	19811185	2009	1							10.1111/j.1365-2923.2009.03530.x	Bainbridge,Lesley	2		Darzi,Ara	1
10.1080/01421599978979	21281175	1999	1							10.1186/s12909-018-1277-0	Baines,Rebecca	1		Dauphinee,Dale	1
10.1080/0142159X.2016.1181851	27420193	2016	12							10.1097/CEH.0000000000000219	Baines,Rebecca	3		Davidson,Andrew	1
10.1080/0142159X.2016.1210108	27564848	2016	6							10.1080/0142159X.2017.1406662	Bajaj,Sameer	3		Davies,David	1
10.1080/0142159X.2016.1210111	27573430	2016	1							10.1097/ACM.0b013e318294fd29	Baker,Lindsay	2		Davis,Margery	1
10.1080/0142159X.2016.1215412	27626840	2016	10							10.3109/0142159X.2015.1009019	Baker,Lindsay	2		Davis,John	1
10.1080/0142159X.2016.1215413	27626710	2016	7							10.1007/s40037-016-0324-y	Baker,Lindsay	2		de Bere,Sam	1
10.1080/0142159X.2016.1215414	27602533	2016	6							10.1111/j.1365-2923.2012.04343.x	Baker,Paul	0		de Boer,Benjamin	1
10.1080/0142159X.2016.1231914	27797293	2017	8							10.1186/1472-6920-14-S1-S4	Baker,Ross	0		de Dreu,Carsten	1
10.1080/0142159X.2016.1254740	28417688	2017	7							10.1097/00001888-200510001-00028	Baker,Ross	3		de Grave,Willem	1
10.1080/0142159X.2016.1271944	28129720	2017	5							10.1080/0142159X.2018.1438590	Baker,Paul	3		de Marinis,Maria	1
10.1080/0142159X.2017.1303135	28355934	2017	4							10.1002/chp.20137	Bakken,Lori	2		de Vries,Raymond	1
10.1080/0142159X.2017.1309375	28399690	2017	3							10.1186/1472-6920-12-25	Balakrishnan,Arun	3		deCamp,Matthew	1
10.1080/0142159X.2017.1324139	28504028	2017	3							10.1002/chp.1340240105	Balas,Andrew	0		deFrank,Jessica	1
10.1080/0142159X.2017.1332360	28562193	2017	6							10.1186/s12909-017-1064-3	Balasooriya,Chinthaka	0		deLisser,Horace	1
10.1080/0142159X.2017.1340636	28664760	2017	4							10.1097/ACM.0000000000002948	Ball,Andrea	4		Derese,Anselme	1
10.1080/0142159X.2017.1362102	28793829	2017	7							10.1080/0142159X.2019.1635686	Ballard,Tiffany	7		Devine,Luke	1
10.1080/0142159X.2017.1364357	28854838	2017	3							10.1097/ACM.0000000000002618	Ballard,Tiffany	12		Diemers,Agnes	1
10.1080/0142159X.2017.1367375	28847200	2018	11							10.1097/ACM.0b013e318234ea41	Balon,Richard	2		Diwadkar,Gouri	1
10.1080/0142159X.2017.1390216	29094626	2018	9							10.2147/AMEP.S46669	Bamber,Andrew	1		do Rosario,Maria	1
10.1080/0142159X.2017.1391373	29172823	2018	6							10.3109/0142159X.2015.1032918	Band,Amanda	14		Edwards,Adrian	1
10.1080/0142159X.2017.1394999	29113526	2018	2							10.1186/1472-6920-14-S1-S5	Bandiera,Glen	1		Eghbali,Batool	1
10.1080/0142159X.2017.1395402	29113515	2018	5							10.2147/AMEP.S18359	Bankert,Esther	2		Eika,Berit	1
10.1080/0142159X.2017.1401218	29172899	2018	9							10.4300/JGME-D-12-00199.1	Banks,Daniel	3		Eiser,Arnold	1
10.1080/0142159X.2017.1406662	29172813	2018	5							10.1023/A:1009875017951	Banks,R.	3		Ellaway,Rachel	1
10.1080/0142159X.2017.1408901	29188739	2018	6							10.4300/JGME-D-18-00596.1	Bannet,Merav	7		Ellman,Matthew	1
10.1080/0142159X.2018.1426842	29361860	2018	5							10.1097/CEH.0000000000000229	Bannon,Annika	5		Eng,Marty	1
10.1080/0142159X.2018.1430354	29390949	2018	3							10.1097/ACM.0000000000000391	Barach,Paul	3		Fagan,Ernest	1
10.1080/0142159X.2018.1432851	29457926	2018	7							10.3109/0142159X.2014.971724	Baradaran,Hamid	2		Fan,Angela	1
10.1080/0142159X.2018.1438590	29490555	2019	5							10.3109/0142159X.2015.1132832	Baraitser,Paula	0		Fanning,Jon	1
10.1080/0142159X.2018.1438592	29490527	2018	4							10.1007/s10459-016-9704-7	Barbosa,Rita	3		Ferns,Gordon	1
10.1080/0142159X.2018.1457213	29656675	2019	10							10.4300/JGME-D-17-00194.1	Barelski,Adam	3		Ferreira,Michel	1
10.1080/0142159X.2018.1460656	29683015	2019	3							10.1097/ACM.0b013e318248e5c2	Barfield,Michael	3		Feudtner,Chris	1
10.1080/0142159X.2018.1461205	29688097	2019	2							10.3109/0142159X.2015.1112897	Barna,Stefi	0		Fischer,Martin	1
10.1080/0142159X.2018.1463087	29703088	2019	2							10.3402/meo.v20.27003	Barnes,Barbara	0		Fleming,Richard	1
10.1080/0142159X.2018.1472754	29911477	2018	4							10.1111/medu.12766	Barnes,Michelle	3		Flickinger,Tabor	1
10.1080/0142159X.2018.1473562	30033789	2018	6							10.1080/0142159X.2016.1181851	Barnett,Bonnie	4		Foster,Kirsty	1
10.1080/0142159X.2018.1497785	30299183	2019	6							10.1186/1472-6920-10-64	Barnfield,Gemma	6		Foth,Thomas	1
10.1080/0142159X.2018.1497786	30244625	2019	3							10.4300/JGME-D-15-00144.1	Baron,Robert	7		Fotheringham,Victoria	1
10.1080/0142159X.2018.1503410	30394168	2019	4							10.1080/0142159X.2017.1362102	Barone,Damiano	3		Frank,Blye	1
10.1080/0142159X.2018.1503646	30328793	2019	5							10.1080/01421590701682576	Barr,Hugh	0		Frankel,Richard	1
10.1080/0142159X.2018.1504163	30253684	2019	3							10.3109/0142159X.2016.1173663	Barr,Hugh	3		Franklin,Nancy	1
10.1080/0142159X.2018.1505033	30428747	2019	5							10.1186/1472-6920-11-33	Barraclough,Bruce	5		Franzen,Douglas	1
10.1080/0142159X.2018.1505034	30328761	2019	6							10.1007/s10459-019-09901-9	Barradell,Sarah	3		Freeman,Risa	1
10.1080/0142159X.2018.1505037	30634872	2019	8							10.1097/ACM.0b013e3182046387	Barrett,Felicia	1		Froste,Amber	1
10.1080/0142159X.2018.1508829	30484351	2019	6							10.1080/0142159X.2016.1215413	Barrett,Aileen	1		Fryer,Caroline	1
10.1080/0142159X.2018.1543862	30696355	2019	22							10.1111/j.1365-2923.2009.03523.x	Barrow,Mark	3		Gaede,Bernhard	1
10.1080/0142159X.2018.1562166	30736714	2019	7							10.1097/ACM.0000000000002819	Barry,Margot	1		Ge,Li	1
10.1080/0142159X.2019.1584274	30983460	2019	3							10.1097/ACM.0b013e318217e119	Barsuk,Jeffrey	4		Georgieva,Zoya	1
10.1080/0142159X.2019.1588458	31043111	2019	3							10.1111/medu.12391	Barsuk,Jeffrey	3		Ghali,William	1
10.1080/0142159X.2019.1595554	31012386	2019	6							10.1097/ACM.0000000000002819	Bartelink,Marie	6		Gibbs,Trevor	1
10.1080/0142159X.2019.1596239	31081426	2019	14							10.3109/0142159X.2013.806981	Bartle,Emma	2		Gijbels,David	1
10.1080/0142159X.2019.1623386	31203692	2019	4							10.1080/0142159X.2017.1367375	Bartle,Emma	4		Gilbert-Hunt,Susan	1
10.1080/0142159X.2019.1623387	31203731	2019	5							10.1111/tct.13089	Bartle,Emma	3		Ginsburg,Shiphra	1
10.1080/0142159X.2019.1630728	31280625	2019	2							10.1007/s40037-018-0403-3	Bartlett,Maggie	3		Gishen,Faye	1
10.1080/0142159X.2019.1630731	31389720	2019	4							10.1111/j.1365-2923.2007.02978.x	Barton,John	1		Giuliani,Meredith	1
10.1080/0142159X.2019.1635686	31314612	2019	12							10.3109/01421590903447708	Bashir,Gareth	1		Glasziou,Paul	1
10.1080/0142159X.2019.1641189	31345077	2019	2							10.1097/00001888-200206000-00011	Bashook,Philip	2		Goel,Mita	1
10.1080/0142159X.2019.1695767	31852313	2019	10							10.1097/ACM.0b013e3181ff81dd	Bashook,Philip	3		Gold,Robert	1
10.1080/10401330701333654	17564547	2007	12							10.1097/ACM.0b013e3181bfa080	Bass,Eric	0		Goldberg,Andrew	1
10.1080/10401330802384912	18855239	2008	3							10.1097/ACM.0b013e3181637925	Bass,Eric	0		Gonzalez,Cristina	1
10.1080/10401330902791321	19330686	2009	1							10.1097/00001888-200506000-00013	Bass,Eric	10		Goode,Adam	1
10.1080/10401334.2011.561760	21516608	2011	3							10.1080/10401330701333654	Bass,Eric	10		Greenberg,Larrie	1
10.1080/10401334.2011.561761	21516609	2011	1							10.1080/10872981.2018.1558657	Bassett,Barbara	5		Greenberg,Paul	1
10.1080/10401334.2012.692286	22775792	2012	6							10.3109/0142159X.2015.1074990	Batenburg,Ronald	4		Grierson,Lawrence	1
10.1080/10401334.2013.827968	24112208	2013	4							10.1111/medu.13034	Bates,Joanna	1		Grol,Richard	1
10.1080/10401334.2013.827969	24112210	2013	2							10.4300/JGME-D-12-00245.1	Bates,Carol	2		Gronnier,Caroline	1
10.1080/10401334.2013.827974	24112199	2013	2							10.3109/0142159X.2016.1158799	Bates,Joanna	5		Grosso,Louis	1
10.1080/10401334.2013.827981	24112206	2013	3							10.1007/s10459-019-09946-w	Batt,Alan	1		Hafferty,Fred	1
10.1080/10401334.2013.842909	24246109	2013	3							10.1097/ACM.0b013e318299f3e3	Batt-Rawden,Samantha	1		Haimowitz,Steven	1
10.1080/10401334.2013.842911	24246103	2013	2							10.1111/tct.12129	Batt-Rawden,Samantha	1		Haji,Faizal	1
10.1080/10401334.2013.842914	24246105	2013	3							10.1186/1472-6920-10-94	Battat,Robert	1		Hammick,Marilyn	1
10.1080/10401334.2014.910463	25318039	2014	8							10.1007/s10459-019-09900-w	Battista,Alexis	2		Hammond,Robert	1
10.1080/10401334.2014.979177	25584467	2015	1							10.3109/0142159X.2010.531156	Baumal,Reuben	2		Haney,Tina	1
10.1080/10401334.2014.979181	25584468	2015	2							10.1186/s12909-015-0429-8	Baxter,David	0		Hanson,Mark	1
10.1080/10401334.2015.1011647	25893932	2015	2							10.1097/00001888-200506000-00013	Beach,Mary	2		Hansoti,Bhakti	1
10.1080/10401334.2015.1044750	26158326	2015	3							10.1080/10401330701333654	Beach,Mary	2		Hardman,Claire	1
10.1080/10401334.2015.1046734	26158325	2015	2							10.1097/ACM.0b013e3180555a2d	Beagan,Brenda	2		Harnett,Nicole	1
10.1080/10401334.2015.1107484	26787081	2016	3							10.1111/medu.13728	Bearman,Margaret	2		Harrod,Thomas	1
10.1080/10401334.2016.1234960	27813660	2017	2							10.1111/medu.13775	Bearman,Margaret	2		Hart,Nigel	1
10.1080/10401334.2018.1428611	29452002	2018	3							10.1111/medu.13793	Bearman,Margaret	2		Hartling,Lisa	1
10.1080/10872981.2016.1270020	28178918	2017	4							10.1007/s10459-017-9770-5	Bearman,Margaret	5		Hartvigsen,Jan	1
10.1080/10872981.2017.1320185	28460606	2017	4							10.1111/j.1365-2923.2007.02777.x	Beckman,Thomas	2		Hartzell,Joshua	1
10.1080/10872981.2018.1438718	29457760	2018	8							10.1111/j.1365-2923.2007.02861.x	Beckman,Thomas	2		Harwood,Rowan	1
10.1080/10872981.2018.1522225	30286694	2018	5							10.4300/JGME-D-12-00238.1	Beckman,Thomas	10		Hashem,Mohmed	1
10.1080/10872981.2018.1537430	30372403	2018	6							10.1097/ACM.0000000000000388	Beckman,Thomas	3		Hassell,Andrew	1
10.1080/10872981.2018.1555435	31671284	2019	6							10.1097/ACM.0b013e31828589e3	Beech,Bettina	1		Hattie,John	1
10.1080/10872981.2018.1558657	30810510	2019	6							10.1186/s12909-018-1381-1	Beeke,Suzanne	3		Hauer,Karen	1
10.1080/10872981.2019.1608142	31032719	2019	4							10.1080/01421590902883056	Beggs,Karen	5		Hawkins,Richard	1
10.1080/10872981.2019.1666538	31526248	2019	2							10.1080/10401334.2014.979177	Bekas,Stavros	1		Hay,Margaret	1
10.1097/00001888-199902000-00016	10065058	1999	1							10.1111/j.1365-2923.2007.02804.x	Bekker,Hilary	2		Hayes,Sean	1
10.1097/00001888-199906000-00017	10386099	1999	1							10.1111/j.1365-2923.2008.03244.x	Bekker,Hilary	3		Hayes,Tom	1
10.1097/00001888-200003000-00017	10724315	2000	1							10.3109/0142159X.2016.1173662	Bell,Melinda	2		Hege,Inga	1
10.1097/00001888-200006000-00006	10875502	2000	6							10.1097/ACM.0b013e31828589e3	Bell,Ronny	0		Hejduk,Karel	1
10.1097/00001888-200007000-00023	10926029	2000	3							10.1080/01421590400029558	Bellamy,Richard	1		Helft,Paul	1
10.1097/00001888-200007001-00010	10926043	2000	4							10.1111/medu.12786	Bellemare,Christian	2		Hemmer,Paul	1
10.1097/00001888-200010001-00002	11031158	2000	6							10.3109/01421591003596600	Ben Shaw,Nigel	0		Heneghan,Nicola	1
10.1097/00001888-200011000-00022	11078676	2000	7							10.3109/0142159X.2012.681222	Ben Shaw,Nigel	0		Heneghan,Carl	1
10.1097/00001888-200105000-00007	11346513	2001	4							10.1111/medu.13234	Benassi,Paul	1		Henry,Rebecca	1
10.1097/00001888-200203000-00016	11891165	2002	3							10.3109/0142159X.2010.531156	Benbassat,Jochanan	1		Herlihy,Julie	1
10.1097/00001888-200205000-00003	12010689	2002	5							10.1007/s10459-012-9389-5	Benbassat,Jochanan	1		Hermans,Michel	1
10.1097/00001888-200206000-00006	12063194	2002	1							10.1007/s10459-014-9500-1	Benbassat,Jochanan	1		Herrmann-Werner,Anne	1
10.1097/00001888-200206000-00011	12063199	2002	5							10.1097/ACM.0b013e3181971ffe	Benich,Joseph	0		Herschell,Amy	1
10.1097/00001888-200207000-00006	12114139	2002	2							10.1080/0142159X.2018.1438592	Benjamin,Liris	1		Hertkorn,Rebekka	1
10.1097/00001888-200207000-00008	12114141	2002	3							10.1080/0142159X.2018.1438592	Benjamin,Carlita	3		Hirsch,Ariel	1
10.1097/00001888-200208000-00008	12176692	2002	5							10.1080/0142159X.2018.1438592	Benjamin,Griffin	2		Ho,Roger	1
10.1097/00001888-200210000-00009	12377672	2002	3							10.1007/s10459-018-9829-y	Bennett,Dierdre	6		Ho,Ming-Jo	1
10.1097/00001888-200210001-00002	12377689	2002	1							10.4300/JGME-D-14-00205.1	Benningfield,Branden	5		Ho,Ming-Jung	1
10.1097/00001888-200210001-00028	12377715	2002	3							10.1046/j.1365-2923.1999.00519.x	Bensing,Jozien	0		Hoban,Dennis	1
10.1097/00001888-200303000-00023	12634222	2003	5							10.1186/1472-6920-11-93	Benson,John	0		Hoekstra-Weebers,Josette	1
10.1097/00001888-200304000-00021	12691977	2003	1							10.2147/AMEP.S76800	Benson,John	3		Hoffmann,Tammy	1
10.1097/00001888-200307000-00019	12857698	2003	6							10.1080/01421590802656008	Benthem,Gerard	1		Holt,J.	1
10.1097/00001888-200309000-00022	14507629	2003	2							10.1111/medu.12510	Beran,Tanya	1		Howson,William	1
10.1097/00001888-200310001-00002	14557080	2003	3							10.1097/ACM.0000000000000773	Bereknyei,Sylvia	3		Huang,Allen	1
10.1097/00001888-200402000-00002	14744709	2004	3							10.1080/0142159X.2017.1408901	Berendonk,Christoph	4		Hulme,Jennifer	1
10.1097/00001888-200410000-00008	15383349	2004	1							10.36834/cmej.42992	Berger,Liora	1		Hume,Roderick	1
10.1097/00001888-200503000-00012	15734809	2005	1							10.1097/ACM.0000000000002987	Berger,Arielle	1		Hunter,Alistair	1
10.1097/00001888-200504000-00014	15793022	2005	4							10.3109/0142159X.2010.536276	Bergman,Esther	1		Huwendiek,Soren	1
10.1097/00001888-200505000-00012	15851459	2005	1							10.1080/10401334.2011.561760	Berkenbosch,Lizanne	2		Hyde,Sarah	1
10.1097/00001888-200506000-00013	15917363	2005	12							10.1111/medu.13615	Berkhout,Joris	2		Irvin,Emma	1
10.1097/00001888-200507000-00004	15980078	2005	4							10.1097/CEH.0000000000000150	Berkman,Nancy	3		Jehn,Karen	1
10.1097/00001888-200510001-00028	16199447	2005	4							10.1186/s12909-017-0949-5	Berndt,Angela	1		Johnson,Neil	1
10.1097/00001888-200512000-00020	16306292	2005	4							10.1111/tct.12014	Bernstein,Carol	0		Jones,Loretta	1
10.1097/00001888-200603000-00003	16501261	2006	2							10.4300/JGME-D-09-00054.1	Bernstein,Carol	0		Joseph,Joanne	1
10.1097/00001888-200604000-00009	16565188	2006	3							10.1186/s12909-019-1578-y	Berryman,Elizabeth	5		Joyce,Barbara	1
10.1097/00001888-200610001-00032	17001123	2006	1							10.1097/ACM.0b013e318212e36c	Besdine,Richard	2		Junne,Florian	1
10.1097/01.ACM.0000225247.84379.9c	16723838	2006	2							10.1097/ACM.0000000000002948	Best,Jennifer	0		Kalet,Adina	1
10.1097/01.ACM.0000249878.25186.b7	17198300	2007	3							10.3109/0142159X.2012.680936	Bethell,George	3		Kalkman,Cor	1
10.1097/01.CEH.0000473130.55806.87	26953857	2015	5							10.36834/cmej.36914	Bhandal,Taqdir	1		Kanter,Steven	1
10.1097/ACM.0000000000000147	24448051	2014	4							10.1111/medu.13895	Bhattarai,Priyanka	3		Kapoor,E.	1
10.1097/ACM.0000000000000154	24448044	2014	4							10.3109/01421590903473969	Bhoopathi,Paranthaman	5		Karamanolis,Dimitrios	1
10.1097/ACM.0000000000000162	24556770	2014	3							10.1097/ACM.0000000000001090	Biagioli,Frances	7		Karpovich,Kelly	1
10.1097/ACM.0000000000000200	24667512	2014	10							10.1111/medu.12290	Bialocerkowski,Andrea	2		Kearley-Shiers,Katharine	1
10.1097/ACM.0000000000000284	24826852	2014	3							10.1186/s12909-016-0615-3	Bialocerkowski,Andrea	2		Keary,Jane	1
10.1097/ACM.0000000000000388	24979285	2014	5							10.1186/s12909-019-1660-5	Bialocerkowski,Andrea	2		Keating,Jennifer	1
10.1097/ACM.0000000000000391	24988420	2014	4							10.1097/ACM.0b013e3181cccbd4	Bierer,Beth	1		Keller,David	1
10.1097/ACM.0000000000000413	25006708	2014	5							10.1097/ACM.0000000000002338	Biernacki,Helene	2		Kim,Sara	1
10.1097/ACM.0000000000000433	25054415	2014	5							10.1080/10401334.2015.1046734	Biggerstaff,Deborah	2		King,Heidi	1
10.1097/ACM.0000000000000502	25250751	2014	7							10.1097/ACM.0000000000002416	Billett,Stephen	2		Kirch,Darrell	1
10.1097/ACM.0000000000000549	25374041	2015	5							10.4300/JGME-D-15-00774.1	Bills,Corey	1		Kitaka,Sabrina	1
10.1097/ACM.0000000000000702	25853690	2015	2							10.3109/0142159X.2011.577463	Bing-You,Robert	0		Klein,Robin	1
10.1097/ACM.0000000000000773	26039140	2015	6							10.1097/ACM.0000000000001578	Bing-You,Robert	1		Kluijtmans,Manon	1
10.1097/ACM.0000000000000811	26200582	2015	3							10.1097/ACM.0000000000001927	Bing-You,Robert	1		Knights,Felicity	1
10.1097/ACM.0000000000000848	26200585	2015	5							10.1007/s40037-017-0375-8	Bing-You,Robert	2		Knock,Doug	1
10.1097/ACM.0000000000000893	26505098	2015	2							10.1046/j.1365-2923.2000.00574.x	Binns,Sarah	4		Knohl,Stephen	1
10.1097/ACM.0000000000000894	26505101	2015	6							10.3109/0142159X.2016.1173663	Birch,Ivan	4		Kokotailo,Patricia	1
10.1097/ACM.0000000000000910	26505097	2015	3							10.3109/0142159X.2013.789132	Birden,Hudson	1		Kovach,Regina	1
10.1097/ACM.0000000000000937	26445081	2016	4							10.3109/0142159X.2014.850154	Birden,Hudson	1		Kristensen,Hanne	1
10.1097/ACM.0000000000000938	26375271	2015	6							10.1007/s40037-015-0250-4	Birdi,Nikhil	2		Kropmans,Thomas	1
10.1097/ACM.0000000000000977	26535862	2016	7							10.1097/ACM.0b013e3181f2e907	Birnbach,David	8		Kubilius,Ramune	1
10.1097/ACM.0000000000001053	26703415	2016	7							10.1186/s12909-018-1262-7	Bisgaard,Claus	1		Kuehlmeyer,Katja	1
10.1097/ACM.0000000000001090	26796091	2016	11							10.1097/ACM.0000000000001617	Bishop,Tara	0		Kuper,Ayelet	1
10.1097/ACM.0000000000001133	26910897	2016	3							10.1002/chp.21148	Bisson,Jonathan	0		Kuyvenhoven,M.	1
10.1097/ACM.0000000000001169	27049539	2017	6							10.1080/0142159X.2018.1472754	Bjerrum,Flemming	1		Lagro-Janssen,Toine	1
10.1097/ACM.0000000000001203	27119328	2016	7							10.2147/AMEP.S202115	Bjorkly,Stal	2		Lagro-Janssen,Antoine	1
10.1097/ACM.0000000000001286	27384107	2016	4							10.1080/0142159X.2017.1324139	Blackard,Jason	0		Lamb,Sarah	1
10.1097/ACM.0000000000001301	27415444	2016	5							10.1097/ACM.0000000000002430	Blacker,Carol	1		Langlois,Sylvia	1
10.1097/ACM.0000000000001328	27489018	2016	5							10.1080/01421590600603418	Blackman,Ashley	2		Lapointe,Genevieve	1
10.1097/ACM.0000000000001334	27532869	2017	6							10.4300/JGME-D-13-00373.1	Blackmore,Christopher	1		Law,Marcus	1
10.1097/ACM.0000000000001435	27782914	2017	4							10.1046/j.1365-2923.2000.00779.x	Blackmore,David	2		Lee,Justin	1
10.1097/ACM.0000000000001506	28557953	2017	5							10.1186/s12909-019-1578-y	Blakey,Althea	1		Leiner,Marie	1
10.1097/ACM.0000000000001532	28225733	2017	2							10.1097/CEH.0000000000000197	Blanco-Vieira,Thiago	1		Leslie,Karen	1
10.1097/ACM.0000000000001537	28030422	2017	3							10.1097/00001888-200006000-00006	Bland,Carole	1		Levinson,Anthony	1
10.1097/ACM.0000000000001578	28177958	2017	6							10.1097/00001888-200504000-00014	Blank,Linda	0		Lewthwaite,Rebecca	1
10.1097/ACM.0000000000001617	28225466	2017	4							10.1097/ACM.0b013e3182312162	Blankenstein,Annette	3		Li,Su-Ting	1
10.1097/ACM.0000000000001726	28489618	2017	6							10.1007/s40037-012-0025-0	Blankenstein,Annette	3		Li,Jing	1
10.1097/ACM.0000000000001773	28640032	2018	8							10.1046/j.1365-2923.2003.01681.x	Bligh,John	2		Lie,Desiree	1
10.1097/ACM.0000000000001812	28678098	2017	8							10.1186/s12909-017-1050-9	Blitz,Julia	3		Lilford,Richard	1
10.1097/ACM.0000000000001839	28767498	2018	5							10.1007/s10459-016-9717-2	Block,Derryl	2		Linkman,Ken	1
10.1097/ACM.0000000000001849	28746074	2018	7							10.1023/A:1009875017951	Block,L.	4		Liu,Yantao	1
10.1097/ACM.0000000000001902	28953567	2018	4							10.36834/cmej.43343	Blom,Sylvia	6		Lobas,Jeffrey	1
10.1097/ACM.0000000000001927	28991848	2018	6							10.1080/01421590701749813	Bochennek,Konrad	1		Lombarts,Kiki	1
10.1097/ACM.0000000000002002	29095172	2018	5							10.1097/ACM.0b013e31829ed3cc	Boeije,Hennie	3		Lutfiyya,May	1
10.1097/ACM.0000000000002004	29116981	2018	6							10.3109/0142159X.2016.1173663	Boet,Sylvain	5		Lynam,James	1
10.1097/ACM.0000000000002019	29028635	2018	6							10.1097/00001888-200309000-00022	Boex,James	1		Lyness,Jeffrey	1
10.1097/ACM.0000000000002027	29053489	2018	6							10.1080/01421590600622665	Boex,James	2		Lyons,James	1
10.1097/ACM.0000000000002236	29620675	2018	4							10.1097/00001888-200504000-00014	Boex,James	3		MacLeod,Anna	1
10.1097/ACM.0000000000002237	29642101	2018	8							10.1111/medu.13618	Bogdan-Lovis,Elizabeth	0		Magen,Jed	1
10.1097/ACM.0000000000002308	29877913	2018	2							10.1097/ACM.0000000000000773	Bogetz,Jori	1		Maggio,Lauren	1
10.1097/ACM.0000000000002338	29952770	2018	3							10.2147/AMEP.S123410	Boileau,Elisabeth	1		Mann,Karen	1
10.1097/ACM.0000000000002375	30365431	2018	8							10.1080/0142159X.2019.1596239	Boileau,Elisabeth	3		Mansi,Ishak	1
10.1097/ACM.0000000000002383	30365430	2018	2							10.1111/j.1365-2923.2008.03268.x	Bokken,Lonneke	1		Manthey,David	1
10.1097/ACM.0000000000002403	30113365	2019	3							10.1111/j.1365-2929.2006.02689.x	Bokken,Lonneke	3		Martimianakis,Maria	1
10.1097/ACM.0000000000002414	30113364	2019	3							10.4300/JGME-D-14-00612.1	Bolster,Lauren	1		Martin,Christine	1
10.1097/ACM.0000000000002416	30134269	2018	6							10.1080/0142159X.2019.1695767	Bombeke,Katrien	0		Martin,Jenepher	1
10.1097/ACM.0000000000002428	30157087	2019	5							10.1186/s12909-017-1040-y	Bonato,Sarah	3		Martinelli,Susan	1
10.1097/ACM.0000000000002430	30157089	2019	5							10.1097/ACM.0000000000001203	Bone,Curtis	6		Martiniano Porfirio,Gustavo	1
10.1097/ACM.0000000000002491	30334837	2019	11							10.1097/ACM.0b013e3182046481	Bonham,Caroline	2		Matheson,David	1
10.1097/ACM.0000000000002503	30379659	2019	6							10.1097/ACM.0b013e3181bfa080	Boonyasai,Romsai	3		Matthews-Juarez,Patricia	1
10.1097/ACM.0000000000002618	30720527	2019	17							10.1002/chp.20041	Booth,Andrew	2		Mattick,Karen	1
10.1097/ACM.0000000000002731	30946129	2019	7							10.1007/s10459-018-9830-5	Bordage,Georges	1		McAleer,Sean	1
10.1097/ACM.0000000000002735	30946134	2019	5							10.1046/j.1365-2923.2001.00910.x	Bordage,Georges	2		McAlister,Finlay	1
10.1097/ACM.0000000000002767	31460937	2019	6							10.1111/j.1365-2923.2007.02974.x	Bordage,Georges	2		McDonald,Furman	1
10.1097/ACM.0000000000002814	31169537	2019	3							10.1097/00001888-200010001-00002	Bordage,Georges	4		McGrath,Dierdre	1
10.1097/ACM.0000000000002819	31169539	2019	9							10.1097/ACM.0b013e3181ff81dd	Bordage,Georges	4		McKinstry,Brian	1
10.1097/ACM.0000000000002857	31274521	2019	5							10.1111/j.1365-2923.2007.02777.x	Bordage,Georges	0		McLaughlin,Kevin	1
10.1097/ACM.0000000000002883	31348067	2019	7							10.1111/j.1365-2923.2007.02861.x	Bordage,Georges	0		McNaughton,Nancy	1
10.1097/ACM.0000000000002920	31365409	2019	7							10.1111/medu.12283	Bordage,Georges	0		McPhail,Steven	1
10.1097/ACM.0000000000002948	31425187	2019	6							10.1002/chp.1340240105	Boren,Suzanne	2		Mears,Rebecca	1
10.1097/ACM.0000000000002987	31517687	2019	5							10.1097/ACM.0b013e3181d29cb9	Borges,Nicole	1		Meguerditchian,Ari	1
10.1097/ACM.0000000000002995	31567169	2019	5							10.1080/0142159X.2017.1303135	Borggreve,Alicia	1		Meissner,Karin	1
10.1097/ACM.0000000000003058	31688037	2019	2							10.3109/0142159X.2012.737968	Borschel,Debaroti	3		Memon,Breda	1
10.1097/ACM.0000000000003059	31688036	2019	4							10.1007/s10459-013-9474-4	Boscardin,Christy	3		Meyer,Gabriele	1
10.1097/ACM.0000000000003063	31702691	2019	3							10.4300/JGME-D-15-00144.1	Boscardin,Christy	3		Miles,Paul	1
10.1097/ACM.0b013e3180555a2d	17525538	2007	5							10.4300/JGME-D-12-00081.1	Bostrom,Mathias	0		Miller,Helen	1
10.1097/ACM.0b013e318163789b	18316867	2008	4							10.1097/ACM.0000000000002430	Bostwick,Michael	4		Miller,Stephen	1
10.1097/ACM.0b013e3181637925	18316877	2008	11							10.1111/j.1365-2923.2010.03876.x	Bottema,Ben	2		Milne,Nikki	1
10.1097/ACM.0b013e31816becc9	18448903	2008	3							10.1111/j.1365-2923.2011.04183.x	Boucher,Andree	0		Minor,Tara	1
10.1097/ACM.0b013e31816bee61	18448899	2008	4							10.1097/ACM.0000000000000977	Boulet,John	6		Mitchell,Marion	1
10.1097/ACM.0b013e3181971f08	19240434	2009	3							10.1097/00001888-200207000-00006	Bowen,Judith	1		Moffat,Mandy	1
10.1097/ACM.0b013e3181971ffe	19240450	2009	3							10.2147/AMEP.S137455	Bowen,Michael	1		Molineux,Matthew	1
10.1097/ACM.0b013e31819fbaa2	19704185	2009	3							10.3109/0142159X.2015.1032918	Bower,Peter	9		Monrouxe,Lynn	1
10.1097/ACM.0b013e3181ad1a05	19638778	2009	3							10.1186/1472-6920-14-76	Bowie,Paul	0		Monteiro,Sandra	1
10.1097/ACM.0b013e3181ad1d45	19638770	2009	4							10.1111/medu.13387	Bowles,Kelly	2		Moonen,Rob	1
10.1097/ACM.0b013e3181b37b8f	19907380	2009	1							10.1186/s12909-018-1265-4	Boyd,Lucy	0		Morello,Andrea	1
10.1097/ACM.0b013e3181b6ba00	19881440	2009	3							10.3109/0142159X.2012.642831	Bozalek,Vivienne	0		Moreno,Gerardo	1
10.1097/ACM.0b013e3181bf3170	19940595	2009	8							10.1007/s10459-018-9837-y	Brabson,Laurel	2		Moreno Kustner,Berta	1
10.1097/ACM.0b013e3181bf51a6	19940588	2009	8							10.1097/ACM.0000000000000773	Braddock,Clarence	0		Morrison,Linda	1
10.1097/ACM.0b013e3181bf51c1	19940587	2009	6							10.1111/medu.13618	Brafford,Morgann	6		Morrison,Shane	1
10.1097/ACM.0b013e3181bf53ab	19940586	2009	7							10.1186/s12909-019-1735-3	Bragge,Peter	0		Morrissey,Dylan	1
10.1097/ACM.0b013e3181bfa080	19940573	2009	5							10.1097/ACM.0000000000001537	Brain,Keira	2		Moshabela,Mosa	1
10.1097/ACM.0b013e3181cccbd4	20182116	2010	2							10.1007/s40037-012-0025-0	Bramer,Wichor	6		Mu,Dezhi	1
10.1097/ACM.0b013e3181d29cb9	20354389	2010	4							10.1007/s40037-015-0231-7	Brand,Paul	0		Mulholland,Ciaran	1
10.1097/ACM.0b013e3181d4152f	20186032	2010	3							10.1080/10872981.2018.1537430	Brannan,Grace	0		Mullan,Fitzhugh	1
10.1097/ACM.0b013e3181d6c319	20520049	2010	6							10.1111/j.1365-2923.2011.04075.x	Brannick,Michael	1		Munoz,Oscar	1
10.1097/ACM.0b013e3181dc4aab	20505410	2010	2							10.4300/JGME-D-15-00400.1	Branzetti,Jeremy	2		Murad,Angela	1
10.1097/ACM.0b013e3181dd226b	20505399	2010	2							10.4300/JGME-D-13-00308.1	Bree,Kelly	1		Musaeus,Peter	1
10.1097/ACM.0b013e3181e2cf2b	20531151	2010	1							10.1111/medu.13348	Brennan,Nicola	1		Myers,Neely	1
10.1097/ACM.0b013e3181e2d0c6	20543652	2010	5							10.1111/medu.13794	Brennan,Nicola	2		Nadarajah,Vishna	1
10.1097/ACM.0b013e3181eac3e6	20736673	2010	4							10.1186/s12909-017-1072-3	Bressan,Valentina	2		Nayer,Marla	1
10.1097/ACM.0b013e3181ed4c96	20881703	2010	3							10.1186/1472-6920-10-94	Brewer,Timothy	0		Nestel,Debra	1
10.1097/ACM.0b013e3181edfe13	20703150	2010	3							10.1186/1472-6920-13-3	Brewer,Timothy	8		Neusy,Andre-Jacques	1
10.1097/ACM.0b013e3181f2e907	20841989	2010	10							10.1097/ACM.0b013e3182a6a7ce	Brewer,Timothy	0		Neve,Hilary	1
10.1097/ACM.0b013e3181f52dc6	20881826	2010	2							10.1111/medu.13804	Brewer,Timothy	3		Ng,Stella	1
10.1097/ACM.0b013e3181ff81dd	21099663	2011	7							10.1097/ACM.0b013e318226a204	Brindle,Mary	2		Nicholson,Joey	1
10.1097/ACM.0b013e3181ff92cf	21099395	2011	7							10.1186/s12909-018-1121-6	Brink,Yolandi	0		Niederman,Leo	1
10.1097/ACM.0b013e3181ffacdb	21099388	2011	3							10.1186/s12909-018-1434-5	Brink,Yolandi	0		Nirel,Nurit	1
10.1097/ACM.0b013e3181ffb264	21099662	2011	6							10.1111/medu.13794	Briscoe,Simon	3		Nissen,Lisa	1
10.1097/ACM.0b013e3182046387	21169781	2011	3							10.1111/j.1365-2929.2006.02544.x	Brock,Doug	4		Nora,Lois	1
10.1097/ACM.0b013e3182046481	21169780	2011	3							10.1097/00001888-200303000-00023	Brodie,Jonathon	0		Norcini,John	1
10.1097/ACM.0b013e318212e36c	21436664	2011	2							10.1111/medu.12944	Brokaw,James	0		Norman,Geoff	1
10.1097/ACM.0b013e318217e119	21512370	2011	5							10.1097/ACM.0000000000002987	Brooks,Stephanie	3		O'Halloran,Cath	1
10.1097/ACM.0b013e318221e615	21670661	2011	8							10.1097/00001888-200208000-00008	Brooks,Robert	1		O'Neill,Paul	1
10.1097/ACM.0b013e31822221e7	21694568	2011	3							10.1111/j.1365-2923.2007.02914.x	Brooks,Lee	0		O'Neill,Thomas	1
10.1097/ACM.0b013e318226a204	21785310	2011	6							10.1097/ACM.0000000000002995	Brottman,Melissa	1		Pacheco,Joao	1
10.1097/ACM.0b013e31822a6cf8	21955759	2011	3							10.1080/10401334.2011.561760	Brouns,Judith	0		Padmore,Jamie	1
10.1097/ACM.0b013e3182312162	21952067	2011	6							10.1111/medu.13375	Brouwers,Marianne	1		Paice,Elisabeth	1
10.1097/ACM.0b013e318234ea41	22030763	2011	3							10.1002/chp.20138	Brouwers,Melissa	2		Palermo,Claire	1
10.1097/ACM.0b013e31824822cc	22361801	2012	7							10.4300/JGME-D-19-00052	Brown,Sarah	2		Palese,Alvisa	1
10.1097/ACM.0b013e318248e5c2	22361790	2012	12							10.3109/0142159X.2016.1173662	Brown,Fiona	4		Panda,Mukta	1
10.1097/ACM.0b013e318253cc0e	22534597	2012	5							10.1111/medu.13793	Brown,James	1		Park,Elizabeth	1
10.1097/ACM.0b013e3182541286	22534603	2012	1							10.3109/01421591003596600	Brown,Jeremy	2		Patelarou,Evridiki	1
10.1097/ACM.0b013e3182580648	22622210	2012	5							10.3109/0142159X.2012.680936	Brown,Jeremy	2		Patow,Carl	1
10.1097/ACM.0b013e31825837be	22622220	2012	4							10.1046/j.1365-2923.2002.01331.x	Broz,Stefne	2		Paulus,Dominique	1
10.1097/ACM.0b013e31825cfa69	22722354	2012	2							10.1080/10872981.2018.1522225	Bruen,Catherine	3		Pawson,Ray	1
10.1097/ACM.0b013e31825d305d	22722361	2012	1							10.3109/0142159X.2011.610835	Brunings,Jan	0		Peacock,Heather	1
10.1097/ACM.0b013e3182675af2	22914515	2012	2							10.1111/medu.13348	Bryce,Marie	2		Pearson,Mark	1
10.1097/ACM.0b013e318276d070	23165277	2013	4							10.1186/s12909-018-1277-0	Bryce,Marie	7		Peck,Robert	1
10.1097/ACM.0b013e318277d5b2	23165280	2013	2							10.1111/medu.13782	Bryce,Andrea	4		Peile,Ed	1
10.1097/ACM.0b013e318280a953	23348084	2013	3							10.1007/s10459-013-9458-4	Brydges,Ryan	0		Peters,Sarah	1
10.1097/ACM.0b013e31828589e3	23425989	2013	6							10.1007/s10459-013-9462-8	Brydges,Ryan	0		Peters,Antoinette	1
10.1097/ACM.0b013e31828af493	23524921	2013	3							10.1097/ACM.0b013e3181ed4c96	Brydges,Ryan	1		Philibert,Ingrid	1
10.1097/ACM.0b013e31828b0823	23524925	2013	5							10.1097/ACM.0000000000000549	Brydges,Ryan	1		Phillips,Edward	1
10.1097/ACM.0b013e31828f898f	23619064	2013	4							10.1111/medu.12649	Brydges,Ryan	1		Phillips,Robert	1
10.1097/ACM.0b013e31828ffc23	23619071	2013	3							10.1097/ACM.0000000000001726	Brydges,Ryan	1		Phillips,Bob	1
10.1097/ACM.0b013e31828ffdcf	23619073	2013	5							10.1097/ACM.0b013e31828ffdcf	Brydges,Ryan	2		Picton,Aled	1
10.1097/ACM.0b013e318294f368	23702518	2013	3							10.1097/ACM.0b013e31829a365d	Brydges,Ryan	2		Pierie,Jean-Pierre	1
10.1097/ACM.0b013e318294fd29	23702523	2013	5							10.1111/medu.13519	Brydges,Ryan	8		Pitama,Suzanne	1
10.1097/ACM.0b013e3182951959	23702528	2013	5							10.3109/0142159X.2012.714886	Brydges,Ryan	3		Power,Emma	1
10.1097/ACM.0b013e318299f3e3	23807099	2013	4							10.1007/s10459-015-9593-1	Brydges,Ryan	3		Pratt,Dan	1
10.1097/ACM.0b013e31829a365d	23807104	2013	5							10.1097/ACM.0b013e318212e36c	Buchanan,Ian	1		Prewett,Matthew	1
10.1097/ACM.0b013e31829eb91c	23887004	2013	7							10.1097/ACM.0000000000000910	Buck,Era	1		Prideaux,David	1
10.1097/ACM.0b013e31829ed3cc	23887011	2013	7							10.1080/01421590902889897	Buckley,Sharon	1		Primack,Brian	1
10.1097/ACM.0b013e3182a31893	23969354	2013	2							10.1111/j.1743-498X.2010.00364.x	Buckley,Sharon	1		Putthasri,Weerasak	1
10.1097/ACM.0b013e3182a34b05	23969361	2013	2							10.1080/0142159X.2016.1215412	Buckley,Sharon	1		Pype,Peter	1
10.1097/ACM.0b013e3182a45def	23969375	2013	5							10.1080/01421590500313043	Buddeberg-Fischer,Barbara	1		Qian,Guisheng	1
10.1097/ACM.0b013e3182a6a7ce	24072105	2013	3							10.1186/1472-6920-10-32	Buddeberg-Fischer,Barbara	0		Rackley,Sandra	1
10.1097/ACM.0b013e3182a7a3af	24072111	2013	3							10.1080/0142159X.2018.1457213	Bugaj,Johannes	6		Rahim,Fakher	1
10.1097/CEH.0000000000000028	26954249	2016	4							10.1186/s12909-016-0616-2	Buhse,Susanne	2		Ran,Zhihua	1
10.1097/CEH.0000000000000116	28350315	2016	5							10.3109/01421590903434144	Bull,Stephanie	1		Rea,Margaret	1
10.1097/CEH.0000000000000119	28350303	2016	3							10.1080/01421590600834286	Bullock,Alison	4		Reber,Emily	1
10.1097/CEH.0000000000000150	28562502	2017	6							10.36834/cmej.36890	Bullock,Grant	1		Reed,Darcy	1
10.1097/CEH.0000000000000154	28562503	2017	5							10.1111/medu.13492	Bullock,Alison	3		Reeve,Emily	1
10.1097/CEH.0000000000000158	28562501	2017	3							10.1080/01421590701775453	Burch,Vanessa	2		Reis,Shmuel	1
10.1097/CEH.0000000000000168	28834849	2017	6							10.1097/ACM.0000000000000162	Burgess,Annette	1		Rethans,Jan-Joost	1
10.1097/CEH.0000000000000190	29517612	2018	3							10.1186/1472-6920-14-115	Burgess,Annette	1		Rezmovitz,Jeremy	1
10.1097/CEH.0000000000000197	29851717	2018	11							10.1111/tct.12756	Burgess,Annette	1		Rhie,Sandy	1
10.1097/CEH.0000000000000211	30157154	2018	9							10.1186/s12909-018-1356-2	Burgess,Annette	1		Richardson,Lisa	1
10.1097/CEH.0000000000000212	30157155	2018	2							10.5116/ijme.5380.ca6b	Burgos,Carmen	1		Richir,Milan	1
10.1097/CEH.0000000000000219	30157152	2018	5							10.1111/j.1365-2923.2011.04159.x	Burks,Derek	1		Riddle,Janet	1
10.1097/CEH.0000000000000229	30531408	2019	10							10.1186/1472-6920-10-64	Burnand,Bernard	14		Rider,Traci	1
10.1097/CEH.0000000000000274	31725031	2019	4							10.2147/AMEP.S212858	Burr,Justin	5		Ridgway,Paul	1
10.1111/j.1365-2923.2004.01775.x	14996340	2004	3							10.1111/j.1365-2923.2007.02821.x	Burton,Robert	2		Riquelme,Arnoldo	1
10.1111/j.1365-2923.2007.02777.x	17661881	2007	3							10.1080/10401334.2011.561760	Busari,Jamiu	1		Roberts,Laura	1
10.1111/j.1365-2923.2007.02797.x	17661887	2007	6							10.2147/AMEP.S58476	Busari,Jamiu	1		Roex,Ann	1
10.1111/j.1365-2923.2007.02804.x	17661891	2007	4							10.4300/JGME-D-16-00372.1	Busireddy,Kiran	1		Rogers,Gary	1
10.1111/j.1365-2923.2007.02821.x	17696985	2007	3							10.1111/medu.13290	Butler,Jane	4		Roh,Hyerin	1
10.1111/j.1365-2923.2007.02835.x	17822414	2007	2							10.1080/10401330802384912	Butler,Patricia	0		Rosen,Michael	1
10.1111/j.1365-2923.2007.02861.x	17973768	2007	3							10.1097/ACM.0000000000002428	Buwalda,Nienke	2		Rosenbaum,Julie	1
10.1111/j.1365-2923.2007.02897.x	17973764	2007	7							10.1111/medu.13792	Byrne,Dara	0		Roth,Mary	1
10.1111/j.1365-2923.2007.02914.x	18004990	2007	3							10.1080/01421590802279587	Byrne,Aidan	1		Rowe,Richard	1
10.1111/j.1365-2923.2007.02915.x	18004989	2007	2							10.1186/s12909-015-0350-1	Bytautas,Jessica	6		Russell,Kylie	1
10.1111/j.1365-2923.2007.02944.x	18045373	2007	4							10.1186/s12909-017-1072-3	Cadorin,Lucia	1		Ruwaard,Dirk	1
10.1111/j.1365-2923.2007.02970.x	18338987	2008	6							10.1080/01421590902883056	Cadzow,Ann	4		Saedon,Mahmud	1
10.1111/j.1365-2923.2007.02973.x	18230092	2008	4							10.1097/CEH.0000000000000197	Caetano,Sheila	9		Samarasekera,Dujeepa	1
10.1111/j.1365-2923.2007.02974.x	18194162	2008	3							10.1080/10401334.2014.910463	Cai,Qiaoling	2		Sanson-Fisher,Rob	1
10.1111/j.1365-2923.2007.02978.x	18179443	2008	1							10.1097/CEH.0000000000000229	Cain,Joanna	2		Sayers,Jayne	1
10.1111/j.1365-2923.2007.02998.x	18275418	2008	3							10.1111/medu.12510	Caird,Jeff	3		Scheffer,Christian	1
10.1111/j.1365-2923.2007.02999.x	18298448	2008	5							10.3109/0142159X.2016.1173662	Cake,Martin	1		Schiffer,Randolph	1
10.1111/j.1365-2923.2008.03244.x	19140994	2009	4							10.1080/0142159X.2018.1508829	Calinici,Tudor	5		Schmidt,Henk	1
10.1111/j.1365-2923.2008.03253.x	19161481	2009	2							10.4300/JGME-D-12-00238.1	Call,Stephanie	4		Schoenherr,Lisa	1
10.1111/j.1365-2923.2008.03268.x	19250346	2009	5							10.1097/ACM.0b013e31828589e3	Calles-Escandon,Jorge	2		Schoo,Adrian	1
10.1111/j.1365-2923.2008.03286.x	19335571	2009	2							10.1080/0142159X.2017.1401218	Cameron,Ashley	6		Schuenemann,Holger	1
10.1111/j.1365-2923.2009.03421.x	20078758	2010	3							10.3109/0142159X.2015.1009019	Cameron,Blair	3		Schultz,Henry	1
10.1111/j.1365-2923.2009.03429.x	19709008	2009	3							10.3109/0142159X.2013.849802	Campbell,Sandra	4		Schwartz,Alan	1
10.1111/j.1365-2923.2009.03448.x	19769642	2009	4							10.1111/medu.13896	Campbell,Narelle	1		Schwartz,Gary	1
10.1111/j.1365-2923.2009.03507.x	20078760	2010	2							10.1080/0142159X.2018.1473562	Campbell,Sandra	4		Seam,Nitin	1
10.1111/j.1365-2923.2009.03523.x	19930503	2009	4							10.1111/j.1365-2923.2012.04331.x	Campbell,Narelle	5		Selfridge,Nancy	1
10.1111/j.1365-2923.2009.03530.x	20078757	2010	9							10.3109/0142159X.2011.613961	Campbell,Sandra	3		Senf,Janet	1
10.1111/j.1365-2923.2009.03547.x	20078756	2010	4							10.3109/0142159X.2012.680938	Campbell,Sandra	3		Sevdalis,Nick	1
10.1111/j.1365-2923.2009.03556.x	20653846	2010	1							10.1002/chp.20138	Campbell,Craig	4		Severinsson,Elisabeth	1
10.1111/j.1365-2923.2009.03608.x	20444070	2010	5							10.1097/00001888-200203000-00016	Campos-Outcalt,Doug	1		Shabana,Sara	1
10.1111/j.1365-2923.2010.03628.x	20374475	2010	2							10.1080/0142159X.2019.1695767	Canet-Wittkampf,Christel	7		Shanafelt,Tait	1
10.1111/j.1365-2923.2010.03709.x	20633215	2010	6							10.1111/medu.12898	Canny,Benedict	0		Shaw,Tammy	1
10.1111/j.1365-2923.2010.03723.x	20633216	2010	5							10.1097/ACM.0000000000002403	Cantillon,Peter	1		Shaw,Tim	1
10.1111/j.1365-2923.2010.03747.x	20716095	2010	2							10.4300/JGME-D-17-00194.1	Cantrell,Sarah	2		Shin,Sujin	1
10.1111/j.1365-2923.2010.03750.x	20946476	2010	5							10.1097/01.ACM.0000225247.84379.9c	Carline,Jan	2		Shorten,George	1
10.1111/j.1365-2923.2010.03760.x	21208259	2011	2							10.4300/JGME-D-18-00828.1	Carlos,William	6		Silver,Ivan	1
10.1111/j.1365-2923.2010.03801.x	21299597	2011	2							10.1186/s12909-019-1681-0	Carlsen,Anne-Marie	3		Simas,Tiffany	1
10.1111/j.1365-2923.2010.03848.x	21208260	2011	4							10.1097/CEH.0000000000000150	Carmody,Dennis	2		Simi,Kang	1
10.1111/j.1365-2923.2010.03851.x	21166837	2011	4							10.3109/0142159X.2012.737968	Carnahan,Heather	0		Simpson,Deborah	1
10.1111/j.1365-2923.2010.03863.x	21401680	2011	5							10.3109/0142159X.2013.836269	Carnahan,Heather	2		Singh,Surinder	1
10.1111/j.1365-2923.2010.03876.x	21299599	2011	4							10.3109/0142159X.2013.774330	Carneiro,Antonio	0		Singh,Vivek	1
10.1111/j.1365-2923.2010.03882.x	21401681	2011	2							10.1097/ACM.0000000000002027	Carnes,Molly	0		Skinner,Timothy	1
10.1111/j.1365-2923.2010.03890.x	21299598	2011	3							10.1097/ACM.0b013e3181b6ba00	Carnes,Molly	0		Skrobik,Yoanna	1
10.1111/j.1365-2923.2010.03898.x	21426375	2011	4							10.1097/ACM.0000000000001090	Carney,Patricia	1		Smith,Christopher	1
10.1111/j.1365-2923.2011.03944.x	21649698	2011	2							10.1097/ACM.0b013e31825837be	Carney,Patricia	2		Smith,Wally	1
10.1111/j.1365-2923.2011.03989.x	21848714	2011	4							10.1186/1472-6920-13-3	Carpenter,Charles	4		Snell,Linda	1
10.1111/j.1365-2923.2011.04035.x	21752076	2011	3							10.1186/s12909-019-1876-4	Carr,Sue	0		Snyder,Erin	1
10.1111/j.1365-2923.2011.04039.x	21916938	2011	6							10.1097/00001888-200205000-00003	Carraccio,Carol	1		Sockalingam,Sanjeev	1
10.1111/j.1365-2923.2011.04049.x	21933243	2011	2							10.4300/JGME-D-19-00148.1	Carrera,Joseph	1		Sorensen,Mathew	1
10.1111/j.1365-2923.2011.04075.x	21988659	2011	3							10.1002/chp.20041	Carroll,Christopher	1		Southerland,Andrew	1
10.1111/j.1365-2923.2011.04076.x	22150201	2012	2							10.1186/s12909-018-1424-7	Carroll,Bryn	4		Southgate,Lesley	1
10.1111/j.1365-2923.2011.04101.x	22150199	2012	4							10.1111/medu.13071	Carter,Madeline	5		Spadafora,Salvatore	1
10.1111/j.1365-2923.2011.04143.x	22150197	2012	1							10.3109/0142159X.2013.804909	Cartledge,Peter	1		Spak,Judy	1
10.1111/j.1365-2923.2011.04154.x	22150202	2012	3							10.1097/ACM.0000000000000894	Cartmill,Carrie	4		Spangler,John	1
10.1111/j.1365-2923.2011.04159.x	22324531	2012	2							10.1111/j.1365-2923.2004.01775.x	Cartwright,Nicola	2		Spies,Claudia	1
10.1111/j.1365-2923.2011.04166.x	22150194	2012	2							10.4300/JGME-D-18-00828.1	Carvalho Ferreira,Juliana	3		Stanke,Luke	1
10.1111/j.1365-2923.2011.04183.x	22429171	2012	6							10.1097/ACM.0000000000001301	Carvour,Martha	1		Stansby,Gerrard	1
10.1111/j.1365-2923.2011.04188.x	22429170	2012	3							10.1007/s10459-015-9587-z	Case,Susan	2		Stern,David	1
10.1111/j.1365-2923.2011.04194.x	22429172	2012	3							10.1111/medu.13519	Castillo,Jean-Marie	1		Stevens,Fred	1
10.1111/j.1365-2923.2011.04211.x	22626047	2012	4							10.1046/j.1365-2923.2000.00757.x	Catton,Pamela	3		Stewart,Jonathan	1
10.1111/j.1365-2923.2012.04243.x	22616789	2012	3							10.1097/ACM.0000000000002857	Caufield-Noll,Christine	4		Stoeckl,Andrea	1
10.1111/j.1365-2923.2012.04321.x	22989127	2012	4							10.1080/0142159X.2017.1395402	Cavalcanti,Rodrigo	4		Sun,Hantang	1
10.1111/j.1365-2923.2012.04322.x	22891905	2012	4							10.1097/ACM.0000000000000893	Cavalcanti,Rodrigo	2		Sutherland,Joanna	1
10.1111/j.1365-2923.2012.04328.x	22989128	2012	2							10.1046/j.1365-2923.2002.01331.x	Cegala,Donald	1		Swiatkowski,Valerie	1
10.1111/j.1365-2923.2012.04331.x	23078680	2012	7							10.1080/0142159X.2016.1181851	Centeno,Angel	5		Taff,Steven	1
10.1111/j.1365-2923.2012.04336.x	22891906	2012	6							10.1080/01421590600902976	Centeno,Angel	3		Tait,Gordon	1
10.1111/j.1365-2923.2012.04343.x	23078681	2012	3							10.1002/chp.21290	Cervero,Ronald	1		Talmon,Geoffrey	1
10.1111/j.1365-2923.2012.04348.x	23171258	2012	4							10.1002/chp.1340230305	Cervero,Ronald	0		Tassone,Maria	1
10.1111/j.1365-2929.2004.01972.x	15612906	2005	1							10.3109/0142159X.2015.1112894	Cervin,Catherine	0		Tavares,Walter	1
10.1111/j.1365-2929.2005.02127.x	15813765	2005	1							10.2147/AMEP.S116699	Cetthakrikul,Nisachol	2		Taylor,Dean	1
10.1111/j.1365-2929.2005.02173.x	15910431	2005	2							10.1186/1472-6920-10-94	Chadi,Nicholas	3		Ter Braak,Edith	1
10.1111/j.1365-2929.2006.02528.x	16869926	2006	4							10.1007/s40037-017-0357-x	Chahine,Saad	1		Tesche,Arthur	1
10.1111/j.1365-2929.2006.02544.x	16925637	2006	6							10.1080/0142159X.2017.1309375	Chahine,Saad	0		Tetroe,Jacqueline	1
10.1111/j.1365-2929.2006.02625.x	17209888	2007	1							10.1111/medu.13616	Chai,Pony	0		Teunissen,Pim	1
10.1111/j.1365-2929.2006.02645.x	17209891	2007	5							10.1097/ACM.0b013e3181bfa080	Chakraborti,Chayan	4		Thanamee,Sanhapan	1
10.1111/j.1365-2929.2006.02689.x	17518833	2007	4							10.1111/j.1365-2923.2010.03863.x	Chalk,Colin	4		Theoret,Johanne	1
10.1111/j.1743-498X.2007.00161.x	n/a	2007	2							10.4300/JGME-D-14-00728.1	Chan,Teresa	0		Thomas,Ruth	1
10.1111/j.1743-498X.2010.00364.x	21134181	2010	3							10.1111/medu.13117	Chan,Annie	1		Thomas,David	1
10.1111/j.1743-498X.2010.00423.x	21324068	2011	2							10.36834/cmej.36770	Chan,Teresa	2		Thomas,Stefanie-Yvonne	1
10.1111/j.1743-498X.2011.00457.x	22084997	2011	1							10.1080/0142159X.2016.1210108	Chan,Christopher	1		Thorndyke,Luanne	1
10.1111/j.1743-498X.2011.00458.x	21851563	2011	1							10.1080/0142159X.2018.1426842	Chan,Christopher	1		Tiang,Kor	1
10.1111/j.1743-498X.2011.00470.x	22085004	2011	2							10.5116/ijme.5d21.b621	Chan,Min	1		Toh,Ying	1
10.1111/j.1743-498X.2011.00501.x	22225888	2012	1							10.3109/0142159X.2010.531156	Chan,Stephen	3		Tremmery,Sabine	1
10.1111/j.1743-498X.2012.00530.x	22405361	2012	2							10.1186/1472-6920-10-94	Chanda,Mohammed	4		Tricco,Andrea	1
10.1111/medu.12032	23171264	2012	4							10.1080/0142159X.2018.1543862	Chandratilake,Madawa	6		Triola,Marc	1
10.1111/medu.12052	23398010	2013	6							10.1186/s12909-016-0778-y	Chaneliere,Marc	1		Trivedi,Rikin	1
10.1111/medu.12075	23398009	2013	2							10.1097/ACM.0000000000000702	Chang,Youjin	1		Tucker,George	1
10.1111/medu.12104	23574057	2013	1							10.2147/AMEP.S140839	Chang,Youjin	1		Tuijthof,Gabriëlle	1
10.1111/medu.12200	23837423	2013	2							10.1186/s12909-019-1698-4	Chang,Anne	2		Turner,Teri	1
10.1111/medu.12215	24016167	2013	3							10.1097/ACM.0b013e31825837be	Chang,Anna	3		Tyack,Zephanie	1
10.1111/medu.12220	23746155	2013	3							10.1186/s12909-017-0999-8	Chang,Xing	1		Underwood,Willie	1
10.1111/medu.12234	23837425	2013	3							10.1111/medu.13616	Chang,Yeu-Jhy	5		van Delden,Johannes	1
10.1111/medu.12260	24016168	2013	3							10.1111/medu.13616	Chang,Yu-Che	6		van der Linden,Sjef	1
10.1111/medu.12264	24330115	2014	2							10.1186/s12909-019-1495-0	Changiz,Tahereh	1		van der Wal,G.	1
10.1111/medu.12283	24206151	2013	3							10.1111/j.1365-2923.2011.04183.x	Chaput,Monique	4		van Dijk,Nynke	1
10.1111/medu.12288	24528395	2014	2							10.1097/ACM.0000000000002995	Char,Douglas	2		van Marwijk,Harm	1
10.1111/medu.12290	24528458	2014	2							10.1111/j.1365-2923.2011.04211.x	Charlin,Bernard	0		van Weel-Baumgarten,Evelyn	1
10.1111/medu.12357	24528459	2014	1							10.1111/medu.12032	Charlin,Bernard	0		van Zanten,Marta	1
10.1111/medu.12391	24606621	2014	4							10.1111/medu.12583	Charlin,Bernard	0		Verhulst,Steven	1
10.1111/medu.12406	24712932	2014	4							10.1111/j.1365-2923.2010.03863.x	Charlin,Bernard	2		Vetter,Imelda	1
10.1111/medu.12432	24909527	2014	6							10.1111/j.1365-2923.2011.04183.x	Charlin,Bernard	5		Voigt,Karen	1
10.1111/medu.12473	25039731	2014	1							10.1097/CEH.0000000000000219	Chatterjee,Arunangsu	4		Volerman,Anna	1
10.1111/medu.12509	25113114	2014	3							10.1080/10401334.2018.1428611	Chatterly,Patricia	0		Vos,Jacqueline	1
10.1111/medu.12510	25113112	2014	4							10.3109/0142159X.2012.731102	Chauvin,Sheila	5		Vozenilek,John	1
10.1111/medu.12512	25200017	2014	2							10.1111/medu.13469	Cheek,Colleen	1		Wade,Winnie	1
10.1111/medu.12535	25413910	2014	2							10.4300/JGME-D-12-00238.1	Chelminski,Paul	5		Walker,Bruce	1
10.1111/medu.12571	25626746	2015	3							10.1186/s12909-019-1586-y	Chen,Victoria	4		Wall,David	1
10.1111/medu.12583	25413911	2014	4							10.1097/ACM.0b013e3181cccbd4	Chen,Huiju	2		Walters,Lucie	1
10.1111/medu.12621	25626747	2015	4							10.1007/s40037-017-0328-2	Chen,Allison	2		Wang,Minghao	1
10.1111/medu.12625	25693985	2015	6							10.1097/ACM.0000000000002735	Chen,Huiju	2		Wang,Xue	1
10.1111/medu.12649	25800297	2015	7							10.1186/1472-6920-11-33	Chen,Peixian	4		Wang,Xinru	1
10.1111/medu.12680	25924122	2015	4							10.1186/1472-6920-14-79	Chen,Fang	5		Ward,Mark	1
10.1111/medu.12681	25800299	2015	2							10.1186/s12909-018-1424-7	Chen,Grace	6		Wass,Val	1
10.1111/medu.12744	26077214	2015	4							10.1097/ACM.0b013e3182951959	Chen,Huiju	3		Way,David	1
10.1111/medu.12766	26296403	2015	6							10.1097/ACM.0000000000000200	Chen,Maggie	3		Weaver,Sallie	1
10.1111/medu.12768	26152488	2015	3							10.1007/s40037-018-0450-9	Chen,Huiju	3		Wells,George	1
10.1111/medu.12775	26383068	2015	2							10.1111/medu.13272	Chen,Fei	1		Wendland,Claire	1
10.1111/medu.12786	26494061	2015	4							10.1186/s12909-018-1179-1	Chen,Minjian	1		Westerveld,H.	1
10.1111/medu.12806	26896015	2016	3							10.3109/0142159X.2013.829912	Chen,Yu	3		Wetsch,Lyle	1
10.1111/medu.12812	26896014	2016	5							10.1111/medu.13616	Chen,Kuo-Su	1		Whalen,Thomas	1
10.1111/medu.12816	26611185	2015	3							10.1097/00001888-200007001-00010	Cheng,Tina	1		White,Casey	1
10.1111/medu.12817	26695465	2016	6							10.4300/JGME-D-16-00037.1	Cheng,Huai	1		White,Jonathan	1
10.1111/medu.12844	26695466	2016	1							10.1111/medu.12432	Cheng,Adam	1		Whitehead,Cynthia	1
10.1111/medu.12854	26995486	2016	3							10.2147/AMEP.S64178	Cheng,Adam	2		Wiljer,David	1
10.1111/medu.12878	26896016	2016	3							10.1080/10401334.2014.910463	Cheng,Liming	3		Williams,Cylie	1
10.1111/medu.12898	26995485	2016	4							10.1007/s10459-019-09934-0	Cheong,Clarissa	1		Williams,Mozella	1
10.1111/medu.12925	26896017	2016	8							10.1097/ACM.0b013e3182a6a7ce	Cherniak,William	1		Wiseman,Jeffrey	1
10.1111/medu.12927	26695473	2016	2							10.3109/01421591003596600	Cherry,Gemma	1		Wolfson,Daniel	1
10.1111/medu.12939	26995483	2016	6							10.3109/0142159X.2011.614293	Cherry,Gemma	1		Wolpaw,Daniel	1
10.1111/medu.12944	26995482	2016	6							10.3109/0142159X.2012.680936	Cherry,Gemma	1		Wong,Ruth	1
10.1111/medu.12945	26995481	2016	6							10.1111/medu.12406	Cherry,Gemma	1		Woolliscroft,James	1
10.1111/medu.12962	26995484	2016	4							10.1080/0142159X.2017.1390216	Cherry,Gemma	5		Wortman,Jeremy	1
10.1111/medu.12973	27072440	2016	3							10.1007/s10459-018-9865-7	Cherry,Richard	4		Wright,Vaughn	1
10.1111/medu.12985	27295476	2016	2							10.4300/JGME-D-15-00144.1	Chesluk,Benjamin	6		Yamamoto,Haru	1
10.1111/medu.13034	27402041	2016	2							10.1111/tct.12129	Cheston,Christine	4		Yew,Elaine	1
10.1111/medu.13071	27628719	2016	6							10.1097/ACM.0b013e31828ffc23	Cheston,Christine	1		You,John	1
10.1111/medu.13108	27762036	2016	4							10.1111/medu.13519	Cheung,Jeffrey	4		Young,Helen	1
10.1111/medu.13117	27562890	2016	3							10.3109/0142159X.2013.806984	Cheung,Zing	3		Young,Taryn	1
10.1111/medu.13144	27882579	2017	6							10.5116/ijme.5d21.b621	Chew,Qian	2		Young,John	1
10.1111/medu.13204	27995660	2017	2							10.1080/0142159X.2016.1210108	Chew,Nicholas	4		Ypinazar,Valmae	1
10.1111/medu.13211	28118684	2017	4							10.1097/ACM.0000000000001203	Chheda,Somil	5		Zed,Peter	1
10.1111/medu.13234	28294382	2017	4							10.4300/JGME-D-12-00245.1	Chheda,Shobhina	0		Zhang,Shuyang	1
10.1111/medu.13272	28488303	2017	3							10.1007/s10459-019-09934-0	Chia,Elisha	2		Aakre,Christopher	0
10.1111/medu.13290	28429527	2017	7							10.4300/JGME-D-14-00236.1	Chiang,Seine	5		Aaldering,Hillie	0
10.1111/medu.13346	28612407	2017	4							10.1111/medu.13728	Chiavaroli,Neville	3		Abardeh,Maryam	0
10.1111/medu.13348	28758237	2017	6							10.1111/medu.13775	Chiavaroli,Neville	3		Abbas,Mark	0
10.1111/medu.13375	28762538	2017	5							10.1097/ACM.0000000000001301	Chien,Kelly	3		Abbott,Eduardo	0
10.1111/medu.13387	28833360	2017	7							10.1007/s10459-019-09934-0	Chin,Annelissa	7		Abdalla,Mohamed	0
10.1111/medu.13410	29098706	2018	3							10.1186/s12909-019-1872-8	Chin,Annelissa	10		Abdulmajed,Hind	0
10.1111/medu.13465	29058332	2018	8							10.1186/s12909-019-1872-8	Ching,Ann	6		Abel,Gillian	0
10.1111/medu.13469	29178211	2018	4							10.1097/ACM.0b013e3182580648	Chisholm,Anna	1		Aboff,Brian	0
10.1111/medu.13482	29226349	2018	1							10.1097/ACM.0b013e31829eb91c	Chisholm,Annabritt	2		Abramson,Erika	0
10.1111/medu.13492	29314172	2018	5							10.1111/tct.12129	Chisolm,Margaret	0		Abushouk,Abdelrahman	0
10.1111/medu.13519	29417600	2018	10							10.1097/ACM.0b013e318299f3e3	Chisolm,Margaret	2		Acai,Anita	0
10.1111/medu.13548	29498433	2018	4							10.1097/ACM.0b013e31828ffc23	Chisolm,Margaret	0		Adams,Rachel	0
10.1111/medu.13580	29603320	2018	3							10.1097/ACM.0b013e31824822cc	Chiu,Emily	5		Adshead,Gwen	0
10.1111/medu.13613	29932221	2018	5							10.1186/s12909-017-0956-6	Cho,Kenneth	1		Aertgeerts,Bert	0
10.1111/medu.13615	29943415	2018	6							10.1186/s12909-016-0761-7	Choi,Moonki	0		Agarwal,Ankit	0
10.1111/medu.13616	29943399	2018	7							10.1007/s10459-017-9791-0	Choi,Jae	2		Agius,Steven	0
10.1111/medu.13618	29932213	2018	7							10.1186/s12909-019-1872-8	Chong,Jia	5		Agudelo-Londono,Sandra	0
10.1111/medu.13728	30328138	2019	4							10.3109/0142159X.2013.806981	Chong,Amy	3		Ahern,Stephane	0
10.1111/medu.13770	30474128	2019	3							10.1111/medu.12816	Choudhury,Shelina	2		Ahmad,Yasmine	0
10.1111/medu.13775	30672012	2019	4							10.1186/s12909-018-1179-1	Chu,Haiyan	7		Ahmad,Meleha	0
10.1111/medu.13781	30656747	2019	5							10.4300/JGME-D-18-00828.1	Chu,David	4		Ahmadi,Seyed-Foad	0
10.1111/medu.13782	30549083	2019	10							10.1007/s10459-019-09934-0	Chua,Wen	4		Ahmed,Waleed	0
10.1111/medu.13792	30609093	2019	5							10.1080/10872981.2018.1555435	Chuah,Lydia	3		Ahmed,Ridwaan	0
10.1111/medu.13793	30723929	2019	6							10.1097/00001888-200210001-00028	Chumley-Jones,Heidi	1		Ahmed,Rabia	0
10.1111/medu.13794	30828874	2019	5							10.1186/s12909-016-0653-x	Chung,Han-Oh	1		Ahn,James	0
10.1111/medu.13804	30761602	2019	11							10.1186/s12909-017-1064-3	Chunming,Michael	1		Aikin,Kathryn	0
10.1111/medu.13819	30891799	2019	3							10.1097/ACM.0b013e3181bf3170	Ciccone,Andrea	2		Aitken,Peter	0
10.1111/medu.13879	30945329	2019	4							10.1007/s10459-016-9717-2	Ciesla,James	3		Ajegba,Brittany	0
10.1111/medu.13883	31012141	2019	6							10.4300/JGME-D-18-00828.1	Claar,Dru	2		Ajjawi,Rola	0
10.1111/medu.13891	31074023	2019	5							10.1007/s40037-017-0338-0	Clarebout,Geraldine	2		Akinla,Olawunmi	0
10.1111/medu.13895	31144348	2019	5							10.1111/medu.13519	Clark,Maureen	6		Akl,Elie	0
10.1111/medu.13896	31238387	2019	4							10.1111/medu.12816	Clark,Justin	0		Akrobetu,Dennis	0
10.1111/medu.13897	31074063	2019	5							10.4300/JGME-D-19-00148.1	Clark,William	3		Akwataghibe,Ngozi	0
10.1111/medu.13911	31144353	2019	8							10.1080/10872981.2019.1608142	Clarke,Samuel	0		Al Alawi,Samah	0
10.1111/medu.13922	31396999	2019	4							10.1097/00001888-200208000-00008	Clawson,Art	0		Al Ansari,Ahmed	0
10.1111/medu.13929	31430838	2019	5							10.3109/0142159X.2012.680939	Clay,Diane	0		Al Khalifa,Khalid	0
10.1111/medu.13936	31402515	2019	7							10.1097/ACM.0000000000002618	Cleary,Timothy	15		Magzoub,Mohi	0
10.1111/tct.12014	23834570	2013	6							10.1111/tct.12127	Cleland,Jennifer	0		Al-Eraky,Mohamed	0
10.1111/tct.12061	24405921	2014	1							10.1111/medu.12817	Cleland,Jennifer	0		Al-Hity,Aws	0
10.1111/tct.12127	24802919	2014	5							10.1111/medu.12052	Cleland,Jennifer	1		Al-Kadi,Azzam	0
10.1111/tct.12129	24917094	2014	5							10.4300/JGME-D-17-00256.1	Clemans-Taylor,Lee	3		Al-Kadri,Hanan	0
10.1111/tct.12331	25982070	2015	4							10.2147/AMEP.S212858	Clements,Peggy	7		Al-Moamary,Mohamed	0
10.1111/tct.12622	28100044	2017	1							10.2147/AMEP.S139929	Clementsen,Paul	3		Al-Omran,Mohammed	0
10.1111/tct.12734	29159933	2018	5							10.1111/medu.13891	Clifford,Amanda	3		Al-Rumayyan,Ahmed	0
10.1111/tct.12756	29318730	2018	3							10.1111/j.1365-2923.2007.02999.x	Clifton,Maurice	4		Al-Wassia,Heidi	0
10.1111/tct.12757	29417740	2018	2							10.1007/s10459-019-09901-9	Clouder,Lynn	2		Al-Wassia,Rolina	0
10.1111/tct.12808	29917311	2019	3							10.3109/0142159X.2015.1112897	Coad,Jonathan	3		Alagarajah,Janagan	0
10.1111/tct.13033	31144449	2019	4							10.1111/j.1365-2923.2012.04336.x	Coan,Philippa	4		Alaujan,Arwa	0
10.1111/tct.13089	31496024	2019	4							10.1186/1472-6920-12-125	Coats,Tim	2		Albanese,Mark	0
10.1186/1472-6920-10-12	20122253	2010	3							10.1002/chp.1340240308	Cobb,Susan	1		Albanesi,Beatrice	0
10.1186/1472-6920-10-32	20433727	2010	3							10.1002/chp.106	Cochrane,Lorna	1		Albarqouni,Loai	0
10.1186/1472-6920-10-5	20100347	2010	2							10.2147/AMEP.S90568	Code,Catherine	3		Alers,Margret	0
10.1186/1472-6920-10-64	20920240	2010	19							10.2147/AMEP.S162626	Coentre,Ricardo	1		Alexander,Sonita	0
10.1186/1472-6920-10-94	21176226	2010	9							10.1097/ACM.0b013e3181ffacdb	Cohen,Elaine	2		Alexander,Cameron	0
10.1186/1472-6920-11-104	22204704	2011	7							10.1097/ACM.0b013e318217e119	Cohen,Elaine	3		Alfarah,Ziad	0
10.1186/1472-6920-11-33	21669007	2011	7							10.1080/01421590500315170	Cohen,Richard	1		Ali,Syeda	0
10.1186/1472-6920-11-80	21977898	2011	4							10.1186/1472-6920-11-104	Cohen-Schotanus,Janke	6		Ali,Jason	0
10.1186/1472-6920-11-93	22082174	2011	4							10.1080/10401330802384912	Colbert,Colleen	1		Allam,Omnia	0
10.1186/1472-6920-12-125	23256787	2012	3							10.1097/ACM.0000000000000433	Colbert-Getz,Jorie	1		Allard,Rhonda	0
10.1186/1472-6920-12-25	22551353	2012	5							10.1097/00001888-200307000-00019	Coleman,Mary	4		Allbutt,Helen	0
10.1186/1472-6920-12-81	22909189	2012	8							10.1080/0142159X.2017.1401218	Coleman,Adele	7		Allen,Louise	0
10.1186/1472-6920-13-18	23388181	2013	5							10.1186/s12909-019-1706-8	Coleman,Eammon	1		Allikmets,Silvia	0
10.1186/1472-6920-13-3	23331630	2013	13							10.1080/01421590902889897	Coleman,Jamie	2		Alun-Jones,Tom	0
10.1186/1472-6920-13-61	23631421	2013	2							10.1111/j.1743-498X.2010.00364.x	Coleman,Jamie	2		Aluri,James	0
10.1186/1472-6920-14-115	24912500	2014	3							10.1080/0142159X.2016.1215412	Coleman,Jamie	4		Alyami,Hussain	0
10.1186/1472-6920-14-152	25060160	2014	9							10.1097/00001888-200105000-00007	Colenda,Christopher	3		Alzahem,Abdullah	0
10.1186/1472-6920-14-178	25158698	2014	8							10.1111/medu.13108	Coles,Jan	2		Ambrose,Lucy	0
10.1186/1472-6920-14-219	25315848	2014	4							10.1186/s12909-016-0778-y	Colin,Cyrille	0		Amin,Zubair	0
10.1186/1472-6920-14-76	24725268	2014	3							10.1186/s12909-019-1578-y	Collins,Emma	4		Amir,Nili	0
10.1186/1472-6920-14-79	24731433	2014	8							10.1080/01421590500315170	Collins,John	3		Amsden,Katherine	0
10.1186/1472-6920-14-S1-S14	25560685	2014	3							10.1097/00001888-200003000-00017	Colliver,Jerry	1		Anagnostelis,Betsy	0
10.1186/1472-6920-14-S1-S2	25561349	2014	2							10.1111/j.1365-2923.2011.04194.x	Colliver,Jerry	1		Anderson,Elizabeth	0
10.1186/1472-6920-14-S1-S4	25558915	2014	3							10.36834/cmej.36770	Colmers-Gray,Isabelle	1		Anderson,Melanie	0
10.1186/1472-6920-14-S1-S5	25558952	2014	3							10.1007/s10459-007-9095-x	Colt,Henri	2		Anderson,Katrina	0
10.1186/1472-6920-4-1	14713320	2004	1							10.1080/01421590701881699	Colthart,Iain	1		Anderson,Brownell	0
10.1186/1472-6920-6-59	17173690	2006	2							10.1080/01421590902883056	Colthart,Iain	6		Anderson,Amanda	0
10.1186/1472-6920-7-17	17577408	2007	3							10.1111/medu.13793	Colville,Deborah	5		Anderson,Lynley	0
10.1186/1472-6920-7-24	17651477	2007	3							10.1097/ACM.0000000000001053	Comfere,Nneka	4		Anderson,Peter	0
10.1186/s12909-014-0249-2	25431359	2014	1							10.1111/j.1365-2923.2011.04194.x	Conlee,Melinda	2		Andrews,Mark	0
10.1186/s12909-015-0296-3	25638167	2015	5							10.1097/ACM.0000000000001849	Conn,Lesley	3		Andrilli,John	0
10.1186/s12909-015-0306-5	25879196	2015	5							10.1080/0142159X.2018.1543862	Consorti,Fabrizio	7		Angeli,Federica	0
10.1186/s12909-015-0311-8	25853890	2015	2							10.1186/s12909-019-1698-4	Conway,Aaron	3		Anseel,Frederik	0
10.1186/s12909-015-0350-1	25903055	2015	7							10.1111/medu.12621	Cook,David	0		Anspach,Renee	0
10.1186/s12909-015-0384-4	26043772	2015	4							10.1007/s10459-018-9859-5	Cook,David	4		Anton,Blair	0
10.1186/s12909-015-0429-8	26415677	2015	3							10.1097/ACM.0000000000000388	Cook,David	0		Aper,Leen	0
10.1186/s12909-015-0443-x	26415941	2015	7							10.1097/ACM.0000000000000549	Cook,David	0		Apramian,Tavis	0
10.1186/s12909-016-0538-z	26768734	2016	4							10.1097/ACM.0000000000001506	Cook,David	0		Arah,Onyebuchi	0
10.1186/s12909-016-0546-z	26787019	2016	7							10.1111/medu.12432	Cook,David	0		Arantes,Fernanda	0
10.1186/s12909-016-0615-3	26968816	2016	3							10.1111/medu.12649	Cook,David	0		Arantes,Jose	0
10.1186/s12909-016-0616-2	27044264	2016	3							10.1097/ACM.0000000000001773	Cook,David	0		Archibald,Douglas	0
10.1186/s12909-016-0627-z	27103593	2016	4							10.1097/ACM.0000000000002375	Cook,David	0		Arcury,Thomas	0
10.1186/s12909-016-0639-8	27117063	2016	2							10.1097/00001888-200503000-00012	Cook,David	1		Arditi,Chantal	0
10.1186/s12909-016-0653-x	27129790	2016	5							10.1080/01421590601028854	Cook,David	1		Ark,Tavinder	0
10.1186/s12909-016-0655-8	27177766	2016	5							10.1111/j.1365-2923.2007.02777.x	Cook,David	1		Armson,Anthony	0
10.1186/s12909-016-0672-7	27215280	2016	3							10.1111/j.1365-2923.2007.02861.x	Cook,David	1		Armstrong,Elizabeth	0
10.1186/s12909-016-0700-7	27390843	2016	5							10.1111/j.1365-2923.2007.02974.x	Cook,David	1		Arnold,Louise	0
10.1186/s12909-016-0729-7	27543269	2016	7							10.1111/j.1365-2923.2008.03286.x	Cook,David	1		Arora,Sonal	0
10.1186/s12909-016-0761-7	27633506	2016	5							10.1007/s10459-010-9231-x	Cook,David	1		Arvanitis,Theodoros	0
10.1186/s12909-016-0778-y	27687526	2016	6							10.1097/ACM.0b013e3181d6c319	Cook,David	1		Ash,Julie	0
10.1186/s12909-016-0785-z	27769231	2016	2							10.1111/j.1365-2923.2010.03723.x	Cook,David	1		Ashar,Bimal	0
10.1186/s12909-016-0818-7	27881120	2016	4							10.1097/ACM.0b013e3181edfe13	Cook,David	1		Ashcroft,Tamasine	0
10.1186/s12909-017-0878-3	28209159	2017	4							10.1111/j.1365-2923.2010.03890.x	Cook,David	1		Ashraf,Hajra	0
10.1186/s12909-017-0909-0	28468651	2017	4							10.1097/ACM.0b013e3182541286	Cook,David	1		Ashrafian,Hutan	0
10.1186/s12909-017-0916-1	28468646	2017	3							10.3109/0142159X.2012.714886	Cook,David	1		Ashworth,Victoria	0
10.1186/s12909-017-0949-5	28701199	2017	5							10.1111/j.1365-2923.2012.04328.x	Cook,David	1		Aspegren,Knut	0
10.1186/s12909-017-0956-6	28693468	2017	4							10.1097/ACM.0b013e31828ffdcf	Cook,David	1		Atchon,Koffitse	0
10.1186/s12909-017-0967-3	28823250	2017	5							10.1007/s10459-013-9458-4	Cook,David	1		Athanasiou,Thanos	0
10.1186/s12909-017-0992-2	28899378	2017	4							10.1097/ACM.0b013e31829a365d	Cook,David	1		Atherley,Anique	0
10.1186/s12909-017-0997-x	28915870	2017	7							10.3109/0142159X.2013.827328	Cook,David	1		Atkinson,Nancy	0
10.1186/s12909-017-0999-8	28899380	2017	6							10.1007/s10459-014-9509-5	Cook,David	1		Atkinson,Petah	0
10.1186/s12909-017-1022-0	29017521	2017	3							10.1111/medu.12473	Cook,David	1		Au,Anita	0
10.1186/s12909-017-1040-y	29121895	2017	5							10.3109/0142159X.2014.917284	Cook,David	1		Auditore,Stephanie	0
10.1186/s12909-017-1047-4	29169393	2017	5							10.1111/j.1365-2923.2009.03429.x	Cook,David	2		Augenstein,Jeffrey	0
10.1186/s12909-017-1050-9	29121923	2017	7							10.1007/s10459-013-9462-8	Cook,David	2		Aujoulat,Isabelle	0
10.1186/s12909-017-1064-3	29145854	2017	5							10.1007/s10459-015-9593-1	Cook,David	2		Austin,Janice	0
10.1186/s12909-017-1072-3	29178924	2017	3							10.1111/medu.13936	Cook,David	2		Ayala,Ana	0
10.1186/s12909-017-1074-1	29178886	2017	4							10.1097/ACM.0b013e318294f368	Cook,David	0		Ayyar,Balaji	0
10.1186/s12909-017-1089-7	29246213	2017	5							10.1111/j.1365-2923.2010.03863.x	Cook,David	3		Bae,Juyeon	0
10.1186/s12909-017-1105-y	29268744	2017	8							10.1080/0142159021000061468	Coomarasamy,Aravinthan	1		Baggen,Yvette	0
10.1186/s12909-018-1121-6	29334943	2018	3							10.1186/1472-6920-6-59	Coomarasamy,Aravinthan	2		Bagnall,Gellisse	0
10.1186/s12909-018-1123-4	29343262	2018	5							10.1186/s12909-016-0729-7	Coombes,Lee	3		Baheretibeb,Yonas	0
10.1186/s12909-018-1144-z	29544495	2018	2							10.1097/00001888-200506000-00013	Cooper,Lisa	0		Bainbridge,Lesley	0
10.1186/s12909-018-1179-1	29636039	2018	17							10.1080/10401330701333654	Cooper,Lisa	0		Baines,Rebecca	0
10.1186/s12909-018-1195-1	29739376	2018	3							10.1186/s12909-019-1727-3	Cooper,Robert	2		Bajaj,Sameer	0
10.1186/s12909-018-1210-6	29724217	2018	3							10.1111/medu.13348	Cooper,Chris	5		Baker,Lindsay	0
10.1186/s12909-018-1235-x	29907112	2018	5							10.1080/0142159X.2017.1364357	Cooper,Nicolas	0		Bakken,Lori	0
10.1186/s12909-018-1240-0	29880045	2018	6							10.1080/0142159X.2017.1401218	Copland,David	8		Balakrishnan,Arun	0
10.1186/s12909-018-1262-7	29954376	2018	5							10.3109/0142159X.2013.852166	Copley,Jodie	2		Ball,Andrea	0
10.1186/s12909-018-1265-4	29945587	2018	5							10.1186/s12909-017-1047-4	Copsey,Bethan	2		Ballard,Tiffany	0
10.1186/s12909-018-1268-1	29970092	2018	3							10.1097/CEH.0000000000000274	Corder-Mabe,Joan	1		Balon,Richard	0
10.1186/s12909-018-1277-0	30064413	2018	8							10.1007/s10459-015-9646-5	Cordovani,Ligia	1		Bamber,Andrew	0
10.1186/s12909-018-1278-z	30055612	2018	4							10.1007/s10459-015-9646-5	Cordovani,Daniel	2		Band,Amanda	0
10.1186/s12909-018-1284-1	30068343	2018	3							10.1186/s12909-015-0296-3	Corral,Janet	4		Bandiera,Glen	0
10.1186/s12909-018-1287-y	30107795	2018	3							10.1097/00001888-200603000-00003	Corsbie-Massay,Charisse	2		Bankert,Esther	0
10.1186/s12909-018-1320-1	30200945	2018	4							10.1080/10872981.2018.1438718	Cortes,Ariel	4		Banks,Daniel	0
10.1186/s12909-018-1356-2	30442139	2018	2							10.1007/s10459-016-9704-7	Costa,Manuel	0		Banks,R.	0
10.1186/s12909-018-1381-1	30453956	2018	6							10.1111/medu.12052	Costa,Manuel	4		Bannet,Merav	0
10.1186/s12909-018-1407-8	30577779	2018	7							10.1007/s10459-016-9704-7	Costa,Patricio	5		Bannon,Annika	0
10.1186/s12909-018-1424-7	30594168	2018	7							10.1111/j.1365-2923.2010.03750.x	Coto-Yglesias,Fernando	2		Barach,Paul	0
10.1186/s12909-018-1434-5	30606180	2019	3							10.1023/A:1009875017951	Counte,Michael	5		Baradaran,Hamid	0
10.1186/s12909-019-1495-0	30782156	2019	5							10.5116/ijme.59ba.2d47	Countryman,Drew	3		Barbosa,Rita	0
10.1186/s12909-019-1528-8	30947748	2019	5							10.1186/s12909-017-1050-9	Couper,Ian	4		Barelski,Adam	0
10.1186/s12909-019-1532-z	30935393	2019	7							10.1007/s10459-014-9579-4	Cousans,Fran	0		Barfield,Michael	0
10.1186/s12909-019-1544-8	31046744	2019	3							10.1111/medu.12817	Cousans,Fran	5		Barnes,Michelle	0
10.1186/s12909-019-1576-0	31196080	2019	17							10.1097/ACM.0b013e318234ea41	Coverdale,John	1		Barnett,Bonnie	0
10.1186/s12909-019-1578-y	31226986	2019	6							10.4300/JGME-D-11-00184.1	Coverdale,John	0		Barnfield,Gemma	0
10.1186/s12909-019-1586-y	31118015	2019	5							10.36834/cmej.36890	Covington,Kyle	8		Baron,Robert	0
10.1186/s12909-019-1660-5	31409410	2019	3							10.1111/medu.12878	Cowen,Virginia	1		Barone,Damiano	0
10.1186/s12909-019-1673-0	31234856	2019	2							10.1080/10401334.2013.827968	Cowin,Leanne	2		Barraclough,Bruce	0
10.1186/s12909-019-1681-0	31296212	2019	4							10.1097/ACM.0000000000002731	Cowley,Lindsay	6		Barradell,Sarah	0
10.1186/s12909-019-1698-4	31319892	2019	6							10.1186/s12909-018-1424-7	Cox,Jacob	5		Barrett,Felicia	0
10.1186/s12909-019-1706-8	31345202	2019	2							10.4300/JGME-D-18-00596.1	Coyle,Andrew	1		Barrett,Aileen	0
10.1186/s12909-019-1724-6	31357986	2019	6							10.1111/medu.12215	Crampton,Paul	1		Barrow,Mark	0
10.1186/s12909-019-1726-4	31412860	2019	5							10.1097/ACM.0000000000003058	Crampton,Paul	2		Barry,Margot	0
10.1186/s12909-019-1727-3	31470837	2019	9							10.1111/j.1365-2923.2011.04101.x	Crandall,Sonia	0		Barsuk,Jeffrey	0
10.1186/s12909-019-1735-3	31412928	2019	3							10.1080/10401334.2012.692286	Crandall,Sonia	2		Bartelink,Marie	0
10.1186/s12909-019-1744-2	31477124	2019	6							10.1007/s40037-019-0517-2	Crann,Sara	2		Bartle,Emma	0
10.1186/s12909-019-1755-z	31443705	2019	3							10.1097/ACM.0000000000001328	Crawford,Allison	2		Bartlett,Maggie	0
10.1186/s12909-019-1759-8	31488128	2019	4							10.5116/ijme.5103.a8d3	Crawford,Brett	5		Barton,John	0
10.1186/s12909-019-1763-z	31464614	2019	10							10.1007/s40037-017-0357-x	Cristancho,Sayra	2		Bashir,Gareth	0
10.1186/s12909-019-1768-7	31488122	2019	5							10.1007/s10459-018-9865-7	Cristancho,Sayra	2		Bashook,Philip	0
10.1186/s12909-019-1774-9	31521150	2019	4							10.1080/0142159X.2016.1231914	Cristobal,Fortunato	6		Bassett,Barbara	0
10.1186/s12909-019-1872-8	31775732	2019	14							10.5116/ijme.5ca7.afd1	Croghan,Stefanie	1		Batenburg,Ronald	0
10.1186/s12909-019-1876-4	31810464	2019	3							10.3109/0142159X.2011.558539	Croiset,Gerda	0		Bates,Joanna	0
10.1186/s12909-019-1891-5	31829208	2019	6							10.1097/ACM.0b013e318253cc0e	Croiset,Gerda	2		Bates,Carol	0
10.1207/S15328015TLM110408	n/a	1999	2							10.1186/s12909-017-0997-x	Croiset,Gerda	6		Batt,Alan	0
10.1207/S15328015TLM1201_6	11228865	2000	1							10.1186/s12909-017-0909-0	Croiset,Gerda	3		Batt-Rawden,Samantha	0
10.1207/S15328015TLM1201_8	11228868	2000	2							10.1111/medu.12075	Crommelinck,Michiel	1		Battat,Robert	0
10.1207/S15328015TLM1302_7	11302032	2001	3							10.1111/j.1365-2923.2011.04166.x	Crossley,Jim	1		Battista,Alexis	0
10.1207/S15328015TLM1504_11	14612262	2003	3							10.1080/0142159X.2018.1543862	Cruess,Sylvia	9		Baumal,Reuben	0
10.1207/s15328015tlm1602_14	15294461	2004	3							10.1080/0142159X.2018.1543862	Cruess,Richard	8		Beach,Mary	0
10.1207/s15328015tlm1802_11	16626275	2006	4							10.4300/JGME-D-18-00596.1	Cruz,Christina	3		Beagan,Brenda	0
10.2147/AMEP.S108041	28721118	2017	2							10.1080/01421590600622723	Cuddihy,Helen	0		Bearman,Margaret	0
10.2147/AMEP.S112594	28652840	2017	2							10.1080/0142159X.2018.1503646	Cullis,Jeremy	3		Beckman,Thomas	0
10.2147/AMEP.S116071	28721113	2017	6							10.1080/10401334.2014.979181	Curet,Myriam	2		Beech,Bettina	0
10.2147/AMEP.S116699	27822134	2016	4							10.1111/j.1365-2929.2005.02173.x	Curran,Vernon	1		Beeke,Suzanne	0
10.2147/AMEP.S123410	28176916	2017	3							10.1097/CEH.0000000000000168	Curran,Vernon	1		Beggs,Karen	0
10.2147/AMEP.S12794	23745083	2011	1							10.1080/0142159X.2016.1215414	Curtis,Jerri	4		Bekas,Stavros	0
10.2147/AMEP.S134475	28740443	2017	8							10.1097/ACM.0b013e318253cc0e	Custers,Eugene	4		Bekker,Hilary	0
10.2147/AMEP.S137455	29118588	2017	3							10.1007/s10459-008-9101-y	Custers,Eugene	1		Bell,Melinda	0
10.2147/AMEP.S138758	29503591	2018	5							10.1111/medu.13911	D'Angelo,Daniela	3		Bellamy,Richard	0
10.2147/AMEP.S139929	29184459	2017	4							10.1097/CEH.0000000000000197	da Cunha Ramos,Fernando	2		Bellemare,Christian	0
10.2147/AMEP.S140839	28989294	2017	3							10.1080/0142159X.2019.1635686	da Silva,Ana	9		Benassi,Paul	0
10.2147/AMEP.S142605	29872360	2018	3							10.1097/ACM.0000000000002618	da Silva,Ana	14		Benbassat,Jochanan	0
10.2147/AMEP.S143694	29042827	2017	4							10.3402/meo.v19.24325	Dacey,Marie	1		Benjamin,Liris	0
10.2147/AMEP.S14383	23745087	2011	6							10.4300/JGME-D-17-00322.1	Dai,Jessica	1		Benjamin,Carlita	0
10.2147/AMEP.S147183	29849472	2018	6							10.1111/j.1365-2923.2010.03628.x	Daley,Barbara	1		Benjamin,Griffin	0
10.2147/AMEP.S150118	29180910	2017	3							10.2147/AMEP.S116699	Dalliston,Alexander	3		Bennett,Dierdre	0
10.2147/AMEP.S153630	30574008	2018	3							10.1111/medu.13896	Damarell,Raechel	0		Benningfield,Branden	0
10.2147/AMEP.S162626	30568525	2018	2							10.1186/1472-6920-11-80	Damen,Annelies	1		Benthem,Gerard	0
10.2147/AMEP.S18359	23745082	2011	4							10.1080/0142159X.2019.1695767	Damoiseaux,Roger	4		Beran,Tanya	0
10.2147/AMEP.S191470	31118862	2019	2							10.1080/0142159X.2017.1390216	Damoiseaux,Roger	7		Bereknyei,Sylvia	0
10.2147/AMEP.S196456	31118860	2019	6							10.1097/ACM.0000000000002819	Damoiseaux,Roger	7		Berendonk,Christoph	0
10.2147/AMEP.S202115	31417328	2019	2							10.1080/01421590701477449	Dandavino,Mylene	1		Berger,Liora	0
10.2147/AMEP.S20219	23761999	2012	5							10.1097/ACM.0000000000001532	Dang,Timothy	1		Berger,Arielle	0
10.2147/AMEP.S212858	31802966	2019	8							10.1097/ACM.0000000000002236	Daniel,Michelle	0		Bergman,Esther	0
10.2147/AMEP.S213492	31695548	2019	2							10.1080/0142159X.2018.1562166	Daniel,Michelle	0		Berkenbosch,Lizanne	0
10.2147/AMEP.S227028	31824200	2019	5							10.1097/ACM.0000000000002618	Daniel,Michelle	1		Berkhout,Joris	0
10.2147/AMEP.S46211	24904226	2014	4							10.1080/10872981.2019.1608142	Danielson,Aaron	1		Berkman,Nancy	0
10.2147/AMEP.S46669	25792862	2015	2							10.2147/AMEP.S63435	Dankelman,Jenny	4		Berndt,Angela	0
10.2147/AMEP.S51963	24501548	2014	4							10.5116/ijme.5685.14da	Dannaway,Jasan	1		Berryman,Elizabeth	0
10.2147/AMEP.S57236	24600300	2014	5							10.1080/0142159X.2018.1438590	Darbyshire,Daniel	1		Besdine,Richard	0
10.2147/AMEP.S58476	24600299	2014	4							10.1111/j.1365-2923.2012.04343.x	Darbyshire,Daniel	2		Bethell,George	0
10.2147/AMEP.S59022	24868181	2014	8							10.4300/JGME-D-12-00081.1	Dare,David	3		Bhandal,Taqdir	0
10.2147/AMEP.S63435	25342926	2014	6							10.2147/AMEP.S59022	Darras,Elisabeth	7		Bhattarai,Priyanka	0
10.2147/AMEP.S64178	25878517	2015	2							10.1111/medu.13782	Dart,Janeane	5		Bhoopathi,Paranthaman	0
10.2147/AMEP.S70139	25653570	2015	3							10.2147/AMEP.S57236	Darwish,Abdulla	4		Biagioli,Frances	0
10.2147/AMEP.S76800	27536168	2016	4							10.1080/0142159X.2017.1391373	Darzi,Ara	0		Bialocerkowski,Andrea	0
10.2147/AMEP.S76976	27099544	2016	4							10.1111/j.1365-2923.2010.03709.x	Darzi,Ara	5		Bierer,Beth	0
10.2147/AMEP.S90568	26604853	2015	7							10.1007/s10459-010-9251-6	Dauphinee,Dale	0		Biernacki,Helene	0
10.2147/AMEP.S99617	27099542	2016	7							10.1111/medu.12681	Davidson,Megan	2		Biggerstaff,Deborah	0
10.3109/01421590903200789	20095771	2010	4							10.1080/0142159X.2018.1503646	Davidson,Andrew	0		Billett,Stephen	0
10.3109/01421590903434144	20423252	2010	2							10.1111/medu.13492	Davies,Freya	1		Bills,Corey	0
10.3109/01421590903447708	20653377	2010	1							10.1186/s12909-017-1047-4	Davies,David	4		Binns,Sarah	0
10.3109/01421590903473969	20095770	2010	7							10.1111/medu.13804	Davies,David	0		Birch,Ivan	0
10.3109/01421590903544702	20653383	2010	1							10.3109/0142159X.2012.680939	Davies,David	2		Birden,Hudson	0
10.3109/01421591003596600	20218835	2010	4							10.3109/0142159X.2016.1173663	Davies,Nigel	6		Birdi,Nikhil	0
10.3109/01421591003686229	21090946	2010	3							10.1080/0142159X.2017.1367375	Davies,Mark	9		Birnbach,David	0
10.3109/01421591003695303	20854150	2010	1							10.3109/0142159X.2015.1112888	Davies,Benjamin	3		Bisgaard,Claus	0
10.3109/0142159X.2010.489126	20653366	2010	1							10.1111/tct.13089	Davin,Lorna	1		Bjerrum,Flemming	0
10.3109/0142159X.2010.496007	20795804	2010	7							10.1111/j.1365-2923.2009.03448.x	Davis,Margery	0		Bjorkly,Stal	0
10.3109/0142159X.2010.500898	20662573	2010	6							10.4300/JGME-D-16-00037.1	Davis,Molly	2		Blacker,Carol	0
10.3109/0142159X.2010.531156	21609178	2011	4							10.1111/j.1365-2923.2010.03709.x	Davis,Rachel	3		Blackman,Ashley	0
10.3109/0142159X.2010.536276	21355704	2011	3							10.1097/ACM.0b013e3181dc4aab	Davis,Orin	1		Blackmore,Christopher	0
10.3109/0142159X.2011.530321	21182379	2011	7							10.4300/JGME-D-14-00205.1	Davis,Joshua	1		Blackmore,David	0
10.3109/0142159X.2011.542523	21275539	2011	1							10.4300/JGME-D-16-00168.1	Davis,Joshua	1		Blakey,Althea	0
10.3109/0142159X.2011.558539	21517676	2011	4							10.1002/chp.1340220103	Davis,Dave	2		Blanco-Vieira,Thiago	0
10.3109/0142159X.2011.577463	22022900	2011	5							10.1080/10401334.2015.1044750	Davis,John	0		Bland,Carole	0
10.3109/0142159X.2011.581712	21696274	2011	3							10.1111/medu.13897	Davison,Ian	2		Blankenstein,Annette	0
10.3109/0142159X.2011.587915	21854139	2011	5							10.1080/01421590902889897	Davison,Ian	3		Bligh,John	0
10.3109/0142159X.2011.610835	22022910	2011	4							10.1007/s10459-007-9095-x	Davoudi,Mohsen	1		Blitz,Julia	0
10.3109/0142159X.2011.613961	22288986	2012	4							10.1080/0142159X.2017.1394999	Daya,Zahra	1		Block,Derryl	0
10.3109/0142159X.2011.614293	22250672	2012	4							10.1186/s12909-016-0729-7	de Bere,Sam	0		Block,L.	0
10.3109/0142159X.2012.642831	22455712	2012	3							10.1186/s12909-018-1277-0	de Bere,Sam	2		Blom,Sylvia	0
10.3109/0142159X.2012.656756	22409191	2012	4							10.2147/AMEP.S46211	de Boer,Benjamin	0		Bochennek,Konrad	0
10.3109/0142159X.2012.668625	22471916	2012	3							10.3109/0142159X.2013.847910	de Bruin,Anique	2		Boeije,Hennie	0
10.3109/0142159X.2012.680936	22578050	2012	5							10.1007/s10459-018-9859-5	de Bruin,Anique	3		Boet,Sylvain	0
10.3109/0142159X.2012.680937	22578043	2012	3							10.1111/j.1365-2923.2012.04321.x	de Dreu,Carsten	0		Boex,James	0
10.3109/0142159X.2012.680938	22578049	2012	4							10.1007/s10459-012-9400-1	de Feijter,Jeantine	1		Bogetz,Jori	0
10.3109/0142159X.2012.680939	22578051	2012	8							10.1007/s10459-012-9400-1	de Grave,Willem	2		Boileau,Elisabeth	0
10.3109/0142159X.2012.681222	22578048	2012	4							10.1080/01421590220125277	de Grave,Willem	4		Bokken,Lonneke	0
10.3109/0142159X.2012.700742	22905658	2012	3							10.1097/ACM.0000000000002403	de Grave,Willem	0		Bolster,Lauren	0
10.3109/0142159X.2012.714886	22938677	2013	8							10.1080/0142159X.2019.1695767	de Groot,Esther	1		Bonato,Sarah	0
10.3109/0142159X.2012.731102	23110357	2012	11							10.1080/0142159X.2017.1390216	de Groot,Esther	2		Bone,Curtis	0
10.3109/0142159X.2012.733838	23102056	2013	3							10.1097/ACM.0000000000002819	de Groot,Esther	2		Bonham,Caroline	0
10.3109/0142159X.2012.737968	23228083	2013	4							10.3109/0142159X.2013.797570	de Jong,Jip	1		Boonyasai,Romsai	0
10.3109/0142159X.2013.765549	23581896	2013	2							10.1186/s12909-016-0700-7	de Leeuw,Robert	1		Booth,Andrew	0
10.3109/0142159X.2013.769677	23444891	2013	3							10.1111/medu.13911	de Marinis,Maria	0		Boren,Suzanne	0
10.3109/0142159X.2013.770132	23464818	2013	2							10.1080/0142159X.2018.1505037	de Paor,Muireann	3		Borges,Nicole	0
10.3109/0142159X.2013.774330	23521582	2013	4							10.3109/0142159X.2015.1074990	De Rond,Marlies	5		Borggreve,Alicia	0
10.3109/0142159X.2013.786168	23607497	2013	5							10.3109/0142159X.2010.500898	De Rossi,Stefanie	5		Borschel,Debaroti	0
10.3109/0142159X.2013.789132	23829342	2013	6							10.1186/s12909-017-1050-9	de Villiers,Marietjie	1		Boscardin,Christy	0
10.3109/0142159X.2013.797570	23705658	2013	5							10.5116/ijme.5103.a8d3	de Vries,Raymond	0		Bostwick,Michael	0
10.3109/0142159X.2013.800636	23758180	2013	1							10.1186/s12909-015-0384-4	de Vries,Henk	2		Bottema,Ben	0
10.3109/0142159X.2013.804909	23841681	2013	3							10.1111/medu.12625	de Vries,Theo	5		Boulet,John	0
10.3109/0142159X.2013.806981	23848374	2013	8							10.1080/01421590500441927	de Wever,Bram	2		Bowen,Judith	0
10.3109/0142159X.2013.806982	23826717	2013	6							10.1111/j.1365-2923.2007.02797.x	de Wiel,Harry	5		Bowen,Michael	0
10.3109/0142159X.2013.806983	23962229	2013	4							10.1186/s12909-018-1424-7	deCamp,Matthew	0		Bower,Peter	0
10.3109/0142159X.2013.806984	23848402	2013	7							10.1097/CEH.0000000000000150	deFrank,Jessica	0		Bowles,Kelly	0
10.3109/0142159X.2013.827328	24006931	2013	2							10.1111/medu.12625	Dekker,Ramon	3		Brabson,Laurel	0
10.3109/0142159X.2013.829912	24050709	2013	6							10.1097/ACM.0000000000002375	Del Fiol,Guilherme	5		Brafford,Morgann	0
10.3109/0142159X.2013.836269	24094039	2014	2							10.2147/AMEP.S18359	Del Prato,Darlene	1		Brain,Keira	0
10.3109/0142159X.2013.847910	24256130	2014	3							10.1080/10872981.2018.1438718	Delgadillo,Vivian	6		Bramer,Wichor	0
10.3109/0142159X.2013.849802	24245519	2013	5							10.1080/10872981.2018.1558657	deLisser,Horace	0		Brannick,Michael	0
[truncated: 3,245 more rows]

## Sheet: 1stAuth_InstituteRank
Author Location	Rank				Count	Rank	Institutuion	Overall	Teaching	Research	Citations	Industry Income	Int'l Outlook		all institutes						Author Location		Rank
[truncated: 963 more rows]
[truncated: 22 more columns]

[truncated: 1 more sheets: Copy of all_auth_institution]
